# Supplementary material for: Dams and Introduced Species Drive Patterns of Environmental Adaptation in an Iconic but Imperiled Coldwater Fish (Brook Trout, Salvelinus fontinalis)
Source: Evol Appl. 2026 May 3;19(5):e70239. doi: 10.1111/eva.70239 (PMC13136510; doi:10.1111/eva.70239)
Supplement: Supplementary file 3 — Table S1: Sampling details for the wild‐caught and domestically raised brook trout analyzed in this study. Also shown are the numbers of brook trout retained in the quality filtered datasets used for RAD capture panel design and for genotype‐environment association analyses based on locally derived environmental data or broad‐scale climate data. The sampling sites listed here are displayed in Figures 1 and S1. Table S2: Genomic datasets used for RAD capture panel design and genotype‐environment analyses. The quality filters applied to the individuals, SNPs, and genotypes comprising each dataset are shown. For the quality filtered datasets used in genotype‐environment analyses, the number of brook trout retained in the dataset inclusive of localized environmental variables (Local) relative to the dataset inclusive of broad scale climate variables (Broad) is shown. Table S3: Details for the locally derived environmental variables evaluated in this study. Table S4: Details for the climate variables evaluated in this study. These variables were all assigned to the climate category for variance partitioning. All of the variables listed here were sourced from Wang et al. 2016. Variable names listed in the AdaptWest database were retained. Table S5: Pearson correlation coefficients for the full set of locally derived environmental variables and all barrier types. The field numbers listed here match those listed in Table S3. Table S6: Pearson correlation coefficients for the full set of locally derived environmental variables and large dams. The field numbers listed here match those listed in Table S3. Table S7: Pearson correlation coefficients for the full set of locally derived environmental variables and small dams. The field numbers listed here match those listed in Table S3. Table S8: Pearson correlation coefficients for the full set of locally derived environmental variables and waterfalls. The field numbers listed here match those listed in Table S3. Table S9: Pearso [file EVA-19-e70239-s003.xlsx]

## Sheet: TableS1_SampleDetails
Table S1. Sampling details for the wild-caught and domestically raised brook trout analyzed in this study. Also shown are the numbers of brook trout retained in the quality filtered datasets used for RAD capture panel design and for genotype-environment association analyses based on locally derived environmental data or broad-scale climate data. The sampling sites listed here are displayed in Fig…
Wild Populations
State, Province, or Lake	Waterway	Site	No. Panel Design	No. Local RDA	No. Climate RDA
Michigan	Tobin Harbor	Site 1	3	0	0
Michigan	Benson Creek	Site 2	3	0	0
Michigan	Little Siskiwit River	Site 3	4	0	0
Michigan	Washington Creek	Site 4	1	58	58
Lake Superior	Washington Harbor	Site 5	4	0	0
Minnesota	Grand Portage River	Site 6	2	33	33
Minnesota	Manitou River	Site 7	1	13	13
Minnesota	Baptism River	Site 8	1	10	10
Minnesota	Baptism River	Site 9	3	6	6
Minnesota	Baptism River	Site 10	0	6	6
Minnesota	Knife River	Site 11	0	1	1
Minnesota	Knife River	Site 12	1	2	2
Minnesota	Knife River	Site 13	2	7	7
Minnesota, Wisconsin	St. Louis River	Site 14	2	10	10
Minnesota, Wisconsin	St. Louis River	Site 15	3	25	25
Wisconsin	Nemadji River	Site 16	1	8	8
Wisconsin	Nemadji River	Site 17	0	2	2
Wisconsin	Nemadji River	Site 18	1	2	2
Wisconsin	Amnicon River	Site 19	0	5	5
Wisconsin	Amnicon River	Site 20	2	1	1
Wisconsin	Fish Creek	Site 21	0	2	2
Wisconsin	Fish Creek	Site 22	0	7	7
Wisconsin	Reefer Creek	Site 23	0	8	8
Wisconsin	Iron River	Site 24	0	1	1
Wisconsin	Iron River	Site 25	0	17	17
Wisconsin	Iron River	Site 26	3	12	12
Wisconsin	Iron River	Site 27	3	11	11
Wisconsin	Iron River	Site 28	4	22	22
Wisconsin	Iron River	Site 29	0	1	1
Wisconsin	Iron River	Site 30	0	1	1
Wisconsin	Iron River	Site 31	0	1	1
Wisconsin	Flag River	Site 32	1	5	5
Wisconsin	Flag River	Site 33	2	4	4
Wisconsin	Flag River	Site 34	1	1	1
Wisconsin	Flag River	Site 35	1	2	2
Wisconsin	Flag River	Site 36	1	2	2
Wisconsin	Flag River	Site 37	0	1	1
Wisconsin	Flag River	Site 38	0	1	1
Wisconsin	Flag River	Site 39	0	1	1
Wisconsin	Flag River	Site 40	0	1	1
Wisconsin	Flag River	Site 41	0	1	1
Wisconsin	Flag River	Site 42	0	5	5
Wisconsin	Flag River	Site 43	0	1	1
Wisconsin	Flag River	Site 44	0	3	3
Wisconsin	Flag River	Site 45	0	2	2
Wisconsin	Flag River	Site 46	0	8	8
Wisconsin	Flag River	Site 47	0	2	2
Wisconsin	Cranberry River	Site 48	0	6	6
Wisconsin	Cranberry River	Site 49	0	2	2
Wisconsin	Lost Creek	Site 50	0	10	10
Wisconsin	Frog Creek	Site 51	3	3	3
Lake Superior	Frog Bay	Site 52	4	0	0
Wisconsin	Pikes Creek	Site 53	2	6	6
Wisconsin	Pikes Creek	Site 54	3	11	11
Wisconsin	Pikes Creek	Site 55	1	13	13
Wisconsin	Pikes Creek	Site 56	2	9	9
Wisconsin	Pikes Creek	Site 57	0	17	17
Wisconsin	Pikes Creek	Site 58	0	12	12
Wisconsin	Pikes Creek	Site 59	0	8	8
Wisconsin	Pikes Creek	Site 60	0	2	2
Wisconsin	Sioux River	Site 61	0	3	3
Wisconsin	Sioux River	Site 62	1	8	8
Wisconsin	Sioux River	Site 63	0	7	7
Wisconsin	Sioux River	Site 64	1	1	1
Wisconsin	Sioux River	Site 65	0	3	3
Wisconsin	Sioux River	Site 66	0	3	3
Wisconsin	Sioux River	Site 67	0	4	4
Wisconsin	Sioux River	Site 68	1	12	12
Wisconsin	Sioux River	Site 69	0	4	4
Wisconsin	Sioux River	Site 70	0	2	2
Wisconsin	Sioux River	Site 71	0	12	12
Wisconsin	Sioux River	Site 72	0	11	11
Wisconsin	Sioux River	Site 73	0	3	3
Wisconsin	Sioux River	Site 74	0	4	4
Wisconsin	Thompson Creek	Site 75	2	21	21
Wisconsin	Thompson Creek	Site 76	1	11	11
Wisconsin	Thompson Creek	Site 77	0	19	19
Wisconsin	White River	Site 78	0	1	1
Wisconsin	White River	Site 79	1	7	7
Wisconsin	White River	Site 80	1	1	1
Wisconsin	White River	Site 81	0	3	3
Wisconsin	White River	Site 82	0	1	1
Wisconsin	White River	Site 83	1	2	2
Wisconsin	White River	Site 84	0	1	1
Wisconsin	White River	Site 85	1	3	3
Wisconsin	White River	Site 86	0	2	2
Wisconsin	White River	Site 87	0	8	8
Wisconsin	White River	Site 88	0	2	2
Wisconsin	White River	Site 89	0	5	5
Wisconsin	White River	Site 90	0	4	4
Wisconsin	Bad River	Site 91	1	2	2
Wisconsin	Bad River	Site 92	0	28	28
Wisconsin	Bad River	Site 93	2	27	27
Wisconsin	Bad River	Site 94	0	1	1
Wisconsin	Bad River	Site 95	1	27	27
Wisconsin	Bad River	Site 96	1	25	25
Wisconsin	Bad River	Site 97	0	1	1
Wisconsin	Bad River	Site 98	0	1	1
Wisconsin	Bad River	Site 99	3	18	18
Wisconsin	Graveyard Creek	Site 100	3	0	0
Wisconsin, Michigan	Montreal River	Site 101	0	10	10
Wisconsin, Michigan	Montreal River	Site 102	0	6	6
Wisconsin, Michigan	Montreal River	Site 103	1	9	9
Wisconsin, Michigan	Montreal River	Site 104	0	5	5
Wisconsin, Michigan	Montreal River	Site 105	1	9	9
Wisconsin, Michigan	Montreal River	Site 106	1	9	9
Wisconsin, Michigan	Montreal River	Site 107	2	3	3
Wisconsin, Michigan	Montreal River	Site 108	0	6	6
Wisconsin, Michigan	Montreal River	Site 109	0	4	4
Wisconsin, Michigan	Montreal River	Site 110	1	5	5
Wisconsin, Michigan	Montreal River	Site 111	2	8	8
Wisconsin, Michigan	Montreal River	Site 112	0	8	8
Wisconsin, Michigan	Montreal River	Site 113	0	10	10
Wisconsin, Michigan	Montreal River	Site 114	0	5	5
Wisconsin, Michigan	Montreal River	Site 115	0	12	12
Wisconsin, Michigan	Montreal River	Site 116	0	1	1
Wisconsin, Michigan	Montreal River	Site 117	1	4	4
Michigan	Omans Creek	Site 118*	2	10	0
Michigan	Ontonagon River	Site 119	0	12	12
Michigan	Ontonagon River	Site 120	0	17	17
Michigan	Ontonagon River	Site 121	1	13	13
Michigan	Ontonagon River	Site 122	2	9	9
Michigan	Ontonagon River	Site 123	2	5	5
Michigan	Ontonagon River	Site 124	0	6	6
Michigan	Ontonagon River	Site 125	0	11	11
Michigan	Firesteel River	Site 126	0	1	1
Michigan	Firesteel River	Site 127	0	1	1
Michigan	Firesteel River	Site 128	0	8	8
Michigan	Firesteel River	Site 129	0	1	1
Michigan	Firesteel River	Site 130	0	5	5
Michigan	Firesteel River	Site 131	0	3	3
Michigan	Firesteel River	Site 132	1	5	5
Michigan	Firesteel River	Site 133	0	4	4
Michigan	Firesteel River	Site 134	0	10	10
Michigan	Firesteel River	Site 135	0	10	10
Michigan	Firesteel River	Site 136	0	9	9
Michigan	Firesteel River	Site 137	0	1	1
Michigan	Firesteel River	Site 138	0	1	1
Michigan	Salmon Trout River	Site 139	0	10	10
Michigan	Salmon Trout River	Site 140	0	6	6
Michigan	Salmon Trout River	Site 141	1	5	5
Michigan	Salmon Trout River	Site 142	0	18	18
Michigan	Salmon Trout River	Site 143	2	12	12
Michigan	Schlot Creek	Site 144	3	20	20
Michigan	Boston Creek	Site 145	1	12	12
Michigan	Boston Creek	Site 146	1	15	15
Michigan	Boston Creek	Site 147	2	21	21
Michigan	Gratiot River	Site 148*	0	12	0
Michigan	Gratiot River	Site 149	1	5	5
Michigan	Gratiot River	Site 150	1	10	10
Michigan	Eagle River	Site 151	1	4	4
Michigan	Eagle River	Site 152	1	10	10
Michigan	Eagle River	Site 153	0	6	6
Michigan	Montreal River	Site 154	4	10	10
Michigan	Montreal River	Site 155	0	2	2
Michigan	Montreal River	Site 156	0	5	5
Michigan	Tobacco River	Site 157	0	4	4
Michigan	Tobacco River	Site 158	0	4	4
Michigan	Tobacco River	Site 159	0	4	4
Michigan	Tobacco River	Site 160	0	1	1
Michigan	Tobacco River	Site 161	1	3	3
Michigan	Tobacco River	Site 162	0	5	5
Michigan	Trap Rock River	Site 163	0	11	11
Michigan	Trap Rock River	Site 164	1	16	16
Michigan	Trap Rock River	Site 165	2	6	6
Michigan	Pilgrim River	Site 166	1	19	19
Michigan	Pilgrim River	Site 167	0	21	21
Michigan	Sturgeon River	Site 168	0	3	3
Michigan	Sturgeon River	Site 169	1	4	4
Michigan	Sturgeon River	Site 170	2	10	10
Michigan	Silver River	Site 171	2	6	6
Michigan	Silver River	Site 172	0	5	5
Michigan	Silver River	Site 173	0	10	10
Michigan	Silver River	Site 174	1	8	8
Michigan	Silver River	Site 175	1	6	6
Michigan	Silver River	Site 176	0	1	1
Michigan	Silver River	Site 177	0	6	6
Michigan	Silver River	Site 178	0	7	7
Michigan	Silver River	Site 179	1	6	6
Michigan	Silver River	Site 180	2	10	10
Michigan	Huron River	Site 181	1	1	1
Michigan	Huron River	Site 182	1	7	7
Michigan	Huron River	Site 183	1	6	6
Michigan	Huron River	Site 184	1	5	5
Michigan	Huron River	Site 185	1	8	8
Michigan	Huron River	Site 186	0	4	4
Michigan	Huron River	Site 187	0	3	3
Michigan	Huron River	Site 188	0	3	3
Michigan	Huron River	Site 189	0	5	5
Michigan	Huron River	Site 190	0	1	1
Michigan	Huron River	Site 191	0	1	1
Michigan	Huron River	Site 192	1	4	4
Michigan	Huron River	Site 193	0	3	3
Michigan	Huron River	Site 194	0	6	6
Michigan	Huron River	Site 195	1	7	7
Michigan	Huron River	Site 196	0	5	5
Michigan	Salmon Trout River	Site 197	5	26	26
Michigan	Salmon Trout River	Site 198	1	3	3
Michigan	Salmon Trout River	Site 199	0	3	3
Michigan	Salmon Trout River	Site 200	2	11	11
Michigan	Salmon Trout River	Site 201	1	9	9
Michigan	Salmon Trout River	Site 202	0	8	8
Michigan	Salmon Trout River	Site 203	0	6	6
Michigan	Salmon Trout River	Site 204	0	3	3
Michigan	Salmon Trout River	Site 205	0	4	4
Michigan	Salmon Trout River	Site 206	1	9	9
Lake Superior	Big Bay	Site 207	5	0	0
Michigan	Yellow Dog River	Site 208	1	6	6
Michigan	Yellow Dog River	Site 209	1	12	12
Michigan	Garlic River	Site 210	2	12	12
Michigan	Garlic River	Site 211	1	13	13
Michigan	Garlic River	Site 212	2	10	10
Michigan	Garlic River	Site 213	0	10	10
Michigan	Garlic River	Site 214	2	10	10
Michigan	Garlic River	Site 215	2	12	12
Michigan	Garlic River	Site 216	1	13	13
Michigan	Garlic River	Site 217	0	12	12
Michigan	Little Garlic River	Site 218	0	1	1
Michigan	Little Garlic River	Site 219	0	12	12
Michigan	Little Garlic River	Site 220	0	8	8
Michigan	Little Garlic River	Site 221	0	5	5
Michigan	Little Garlic River	Site 222	1	7	7
Michigan	Dead River	Site 223	2	29	29
Michigan	Dead River	Site 224	0	5	5
Michigan	Chocolay River	Site 225	0	18	18
Michigan	Chocolay River	Site 226	1	19	19
Michigan	Chocolay River	Site 227	1	7	7
Michigan	Chocolay River	Site 228	0	14	14
Michigan	Chocolay River	Site 229	1	21	21
Michigan	Chocolay River	Site 230	0	5	5
Michigan	Chocolay River	Site 231	1	3	3
Michigan	Chocolay River	Site 232	1	8	8
Michigan	Chocolay River	Site 233	0	9	9
Michigan	Chocolay River	Site 234	0	1	1
Michigan	Chocolay River	Site 235	0	8	8
Michigan	Chocolay River	Site 236	1	5	5
Michigan	Chocolay River	Site 237	1	4	4
Michigan	Chocolay River	Site 238	1	11	11
Michigan	Chocolay River	Site 239	0	7	7
Michigan	Sand River	Site 240	1	4	4
Michigan	Sand River	Site 241	0	2	2
Michigan	Sand River	Site 242	0	5	5
Michigan	Sand River	Site 243	1	6	6
Michigan	Sand River	Site 244	1	4	4
Michigan	Laughing Whitefish River	Site 245	1	8	8
Michigan	Rock River	Site 246	0	14	14
Michigan	Rock River	Site 247	1	7	7
Michigan	Rock River	Site 248	1	4	4
Michigan	Rock River	Site 249	0	10	10
Michigan	Au Train River	Site 250	2	15	15
Michigan	Au Train River	Site 251	2	14	14
Michigan	Au Train River	Site 252	1	14	14
Michigan	Au Train River	Site 253	0	7	7
Michigan	Au Train River	Site 254	1	9	9
Michigan	Au Train River	Site 255	0	6	6
Michigan	Au Train River	Site 256	1	8	8
Michigan	Au Train River	Site 257	0	4	4
Michigan	Au Train River	Site 258	1	10	10
Michigan	Au Train River	Site 259	0	3	3
Michigan	Au Train River	Site 260	1	0	0
Michigan	Furnace Creek	Site 261	1	16	16
Michigan	Furnace Creek	Site 262	2	3	3
Michigan	Anna River	Site 263	1	1	1
Michigan	Anna River	Site 264	0	9	9
Michigan	Anna River	Site 265	1	1	1
Michigan	Anna River	Site 266	1	7	7
Michigan	Anna River	Site 267	1	9	9
Michigan	Anna River	Site 268	0	2	2
Michigan	Anna River	Site 269	1	11	11
Michigan	Miners River	Site 270	2	8	8
Michigan	Miners River	Site 271	2	13	13
Michigan	Mosquito River	Site 272	4	30	30
Michigan	Hurricane River	Site 273	2	23	23
Michigan	Hurricane River	Site 274	3	11	11
Michigan	Sucker River	Site 275	1	18	18
Michigan	Sucker River	Site 276	1	20	20
Michigan	Sucker River	Site 277	1	5	5
Michigan	Sucker River	Site 278	0	3	3
Michigan	Sucker River	Site 279	1	6	6
Michigan	Sucker River	Site 280	0	10	10
Michigan	Sucker River	Site 281	0	17	17
Michigan	Two Hearted River	Site 282	0	10	10
Michigan	Two Hearted River	Site 283	0	6	6
Michigan	Two Hearted River	Site 284	0	5	5
Michigan	Two Hearted River	Site 285	0	12	12
Michigan	Two Hearted River	Site 286	0	4	4
Michigan	Tahquamenon River	Site 287	0	7	7
Michigan	Tahquamenon River	Site 288	0	9	9
Michigan	Tahquamenon River	Site 289	1	1	1
Michigan	Tahquamenon River	Site 290	0	1	1
Michigan	Tahquamenon River	Site 291	1	6	6
Michigan	Tahquamenon River	Site 292	0	8	8
Michigan	Pendills Creek	Site 293	4	12	12
Michigan	Pendills Creek	Site 294	1	1	1
Ontario	Marathon	Site 295	6	0	0
Ontario	WalkMac Creek	Site 296	2	0	0
Ontario	Nishin Creek	Site 297	4	0	0
Ontario	MacInnis Creek	Site 298	3	0	0
Ontario	Nipigon River	Site 299	1	0	0
Lake Superior	Thunder Bay	Site 300	4	0	0
		Total:	248	2251	2229
Domestic Populations
Source	Hatchery Strain	Origin	No. Panel Design	No. Local RDA	No. Climate RDA
Hatchery	Assinica	Outisde of Lake Superior Basin	5	0	0
Hatchery	Iron River		5	0	0
Hatchery	Minnesota Wild		4	0	0
Hatchery	Nashua/St. Croix		8	0	0
Hatchery	Temescamie		4	0	0
Hatchery	Jumbo River	Within Lake Superior Basin	2	0	0
Hatchery	Lake Nipigon		2	0	0
Hatchery	Siskiwit Bay		5	0	0
Hatchery	Tobin Harbor		7	0	0
		Total:	42	0	0
		Grand Total:	290	2251	2229

## Sheet: TableS2_SNPfilters
Table S2. Genomic datasets used for RAD capture panel design and genotype-environment analyses. The quality filters applied to the individuals, SNPs, and genotypes comprising each dataset are shown. For the quality filtered datasets used in genotype-environment analyses, the number of brook trout retained in the dataset inclusive of localized environmental variables (Local) relative to the datase…
Dataset for RAD Capture Panel Design
Quality Filter	No. Individuals Retained	No. SNPs Retained
Unfiltered	484	1797225
SNPs missing > 80% of genotypes	484	1126192
Individuals missing ≥ 90% of genotypes	448	1126192
Genotype read depth < 7 and quality < 30	448	1126192
SNPs missing > 50% of genotypes	448	331089
Individuals missing ≥ 50% of genotypes	290	331089
SNPs missing > 50% of genotypes	290	331076
Paralogous SNPs	290	326010
Dataset for Genotype-Environment Analyses
Quality Filter	No. Individuals Retained	No. SNPs Retained
Unfiltered	3463	3312190
SNPs missing > 20% of genotypes	3463	698724
Individuals missing ≥ 70% of genotypes	3239	698724
Genotype quality < 30 and read depth < 5	3239	698724
Allele balance < 0.20 or > 0.80	3239	698724
Minor allele count < 3	3239	174432
SNPs missing > 20% of genotypes	3239	87154
Individuals missing ≥ 30% of genotypes	2767	87154
Paralogous SNPs	2767	86736
Monomorphic SNPs	2767	50223
One SNP per RAD tag	2767	10849
Hatchery sourced individuals	2361	10849
Individuals without environmental data	Local: 2,251; Broad: 2,229	10849
Monomorphic SNPs	Local: 2,251; Broad: 2,229	10694
Minor allele frequency < 1%	Local: 2,251; Broad: 2,229	3297

## Sheet: TableS3_VarListLocal
Table S3. Details for the locally derived environmental variables evaluated in this study.
Variance Partitioning Category	Spatial Scale	Field	Field No.	Variable Type	Description	Units	All Barrier Types	Large Dams	Small Dams	Waterfalls	Source
Retained Variables
Hydroclimatic	Local	L_areasqkm	1	Continuous	Local catchment area	km2	Y	Y	Y	Y	National Land Cover Database (Homer et al., 2015)
Hydroclimatic	Local	L_fl_slope	2	Continuous	Local flowline slope provided by the NHDPlusv2	m/m	Y	Y	Y	Y	National Land Cover Database (Homer et al., 2015)
Hydroclimatic	Local	L_j_precip	3	Continuous	Local catchment july precipitation mean	mm	Y	Y	Y	Y	National Land Cover Database (Homer et al., 2015)
Hydroclimatic	Local	L_j_temp	4	Continuous	Local catchment july air temperature mean	°C	Y	Y	Y	Y	National Land Cover Database (Homer et al., 2015)
Hydroclimatic	Local	L_precip	5	Continuous	Local catchment annual precipitation mean	mm	Y	Y	Y	Y	National Land Cover Database (Homer et al., 2015)
Hydroclimatic	Local	L_temp	6	Continuous	Local catchment annual air temperature mean	°C	Y	Y	Y	Y	National Land Cover Database (Homer et al., 2015)
Hydroclimatic	Network	N_bfi	7	Continuous	Ground water contribution to baseflow of streams	%	Y	Y	Y	Y	National Land Cover Database (Homer et al., 2015)
Fragmentation	Patch	km2	8	Continuous	Total patch drainage area incorporating all barriers	km2	Y	N	N	Y	Cooper et al. (2017)
Fragmentation	Reach	DownMain2Barrier_FISHTAIL	9	Continuous	Distance to downstream mainstem dam (if present), otherwise distance to stream outlet (metric defines total downstream mainstem availability)	km	Y	Y	Y	Y	Cooper et al. (2017)
Fragmentation	Reach	DownMainDens	10	Continuous	Downstream mainstem dam density per unit downstream mainstem length	#/100 km	Y	Y	Y	Y	Cooper et al. (2017)
Fragmentation	Reach	DownMainOpen	11	Continuous	Percentage of open downstream mainstem	%	N	N	Y	N	Cooper et al. (2017)
Fragmentation	Reach	OutletConnection	12	Categorical	Binary metric describing if streams are connected to the stream outlet (1) or not (0) based on presence of downstream mainstem dams	0/1	Y	N	N	N	Cooper et al. (2017)
Fragmentation	Reach	TotalMainCnt	13	Continuous	Total mainstem dam count	#	Y	Y	Y	Y	Cooper et al. (2017)
Fragmentation	Reach	TotalMainDens	14	Continuous	Total mainstem dam density per unit total mainstem length	#/100 km	Y	N	N	N	Cooper et al. (2017)
Fragmentation	Reach	TotalMainDist	15	Continuous	Total mainstem distance (irrespective of dams) combining UMDist, DMDist, and reach length	km	Y	N	N	N	Cooper et al. (2017)
Fragmentation	Reach	TotalMainOpen	16	Continuous	Total percentage of open mainstem	%	Y	Y	N	N	Cooper et al. (2017)
Fragmentation	Reach	UpMainCnt	17	Continuous	Upstream mainstem dam count	#	Y	Y	Y	Y	Cooper et al. (2017)
Fragmentation	Reach	UpMainDist	18	Continuous	Upstream mainstem distance (irrespective of dams) defined as longest upstream network pathway	km	Y	Y	Y	Y	Cooper et al. (2017)
Fragmentation	Reach	UpNetDensC	19	Continuous	Upstream network dam density per unit network catchment area	#/100 km2	Y	Y	Y	Y	Cooper et al. (2017)
Land cover (local)	Local	L_allmine_den	20	Continuous	Local catchment all mine density. Includes major and minor coal mining activity sites, mineral mines, and uranium mines.	#/sqkm	Y	Y	Y	Y	National Land Cover Database (Homer et al., 2015)
Land cover (local)	Local	L_nlcd11_11	21	Continuous	Local catchment National Land Cover Database 2011 open water percent	%	Y	Y	Y	Y	National Land Cover Database (Homer et al., 2015)
Land cover (local)	Local	L_nlcd11_21	22	Continuous	Local catchment National Land Cover Database 2011 developed open space percent	%	Y	Y	Y	Y	National Land Cover Database (Homer et al., 2015)
Land cover (local)	Local	L_nlcd11_31	23	Continuous	Local catchment National Land Cover Database 2011 barren land percent	%	Y	Y	Y	Y	National Land Cover Database (Homer et al., 2015)
Land cover (local)	Local	L_nlcd11_41	24	Continuous	Local catchment National Land Cover Database 2011 deciduous forest percent	%	Y	Y	Y	Y	National Land Cover Database (Homer et al., 2015)
Land cover (local)	Local	L_nlcd11_42	25	Continuous	Local catchment National Land Cover Database 2011 evergreen forest percent	%	Y	Y	Y	Y	National Land Cover Database (Homer et al., 2015)
Land cover (local)	Local	L_nlcd11_43	26	Continuous	Local catchment National Land Cover Database 2011 mixed forest percent	%	Y	Y	Y	Y	National Land Cover Database (Homer et al., 2015)
Land cover (local)	Local	L_nlcd11_52	27	Continuous	Local catchment National Land Cover Database 2011 shrub/scrub percent	%	Y	Y	Y	Y	National Land Cover Database (Homer et al., 2015)
Land cover (local)	Local	L_nlcd11_71	28	Continuous	Local catchment National Land Cover Database 2011 grassland/herbaceous percent	%	Y	Y	Y	Y	National Land Cover Database (Homer et al., 2015)
Land cover (local)	Local	L_nlcd11_81	29	Continuous	Local catchment National Land Cover Database 2011 pasture/hay percent	%	Y	Y	Y	Y	National Land Cover Database (Homer et al., 2015)
Land cover (local)	Local	L_nlcd11_82	30	Continuous	Local catchment National Land Cover Database 2011 cultivated crop percent	%	Y	Y	Y	Y	National Land Cover Database (Homer et al., 2015)
Land cover (local)	Local	L_nlcd11_90	31	Continuous	Local catchment National Land Cover Database 2011 woody wetlands percent	%	Y	Y	Y	Y	National Land Cover Database (Homer et al., 2015)
Land cover (local)	Local	L_nlcd11_95	32	Continuous	Local catchment National Land Cover Database 2011 emergent herbaceous wetlands	%	Y	Y	Y	Y	National Land Cover Database (Homer et al., 2015)
Land cover (network)	Network	N_allmine_den	33	Continuous	Network catchment all mine density. Includes major and minor coal mining activity sites, mineral mines, and uranium mines.	#/sqkm	Y	Y	Y	Y	National Land Cover Database (Homer et al., 2015)
Land cover (network)	Network	N_nlcd11_11	34	Continuous	Network catchment National Land Cover Database 2011 open water percent	%	Y	Y	Y	Y	National Land Cover Database (Homer et al., 2015)
Land cover (network)	Network	N_nlcd11_21	35	Continuous	Network catchment National Land Cover Database 2011 developed open space percent	%	Y	Y	Y	Y	National Land Cover Database (Homer et al., 2015)
Land cover (network)	Network	N_nlcd11_31	36	Continuous	Network catchment National Land Cover Database 2011 barren land percent	%	Y	Y	Y	Y	National Land Cover Database (Homer et al., 2015)
Land cover (network)	Network	N_nlcd11_41	37	Continuous	Network catchment National Land Cover Database 2011 deciduous forest percent	%	Y	Y	Y	Y	National Land Cover Database (Homer et al., 2015)
Land cover (network)	Network	N_nlcd11_42	38	Continuous	Network catchment National Land Cover Database 2011 evergreen forest percent	%	Y	Y	Y	Y	National Land Cover Database (Homer et al., 2015)
Land cover (network)	Network	N_nlcd11_43	39	Continuous	Network catchment National Land Cover Database 2011 mixed forest percent	%	Y	Y	Y	Y	National Land Cover Database (Homer et al., 2015)
Land cover (network)	Network	N_nlcd11_52	40	Continuous	Network catchment National Land Cover Database 2011 shrub/scrub percent	%	Y	Y	Y	Y	National Land Cover Database (Homer et al., 2015)
Land cover (network)	Network	N_nlcd11_71	41	Continuous	Network catchment National Land Cover Database 2011 grassland/herbaceous percent	%	Y	Y	Y	Y	National Land Cover Database (Homer et al., 2015)
Land cover (network)	Network	N_nlcd11_90	42	Continuous	Network catchment National Land Cover Database 2011 woody wetlands percent	%	Y	Y	Y	Y	National Land Cover Database (Homer et al., 2015)
Land cover (network)	Network	N_totww	43	Continuous	Network catchment total water withdrawal in millions of gallons per day	Mgal/day	Y	Y	Y	Y	National Land Cover Database (Homer et al., 2015)
Population density	Local	L_pop11den	44	Continuous	Local catchment Census 2010 population density	#/sqkm	Y	Y	Y	Y	National Land Cover Database (Homer et al., 2015)
Population density	Network	N_pop11den	45	Continuous	Network catchment Census 2010 population density	#/sqkm	Y	Y	Y	Y	National Land Cover Database (Homer et al., 2015)
Road crossings	Local	L_rx_stlen_den	46	Continuous	Local catchment road crossing density by stream length	#/km	Y	Y	Y	Y	National Land Cover Database (Homer et al., 2015)
Road crossings	Network	N_rx_stlen_den	47	Continuous	Network catchment road crossing density by stream length	#/km	Y	Y	Y	Y	National Land Cover Database (Homer et al., 2015)
Population status	Catchment	catch_class	48	Categorical	Categorical catchment classification of population status based on population complexity	self-sustaining, non-self-sustaining	Y	Y	Y	Y	USFWS (2016)
Population status	HUC12 subwatershed	huc12_class	49	Categorical	Categorical HUC12 subwatershed classification of population status based on population complexity	intact, non-intact	Y	Y	Y	Y	USFWS (2016)
Hatchery stocking	Site	coho_present	50	Categorical	Were coho salmon present at sampling site?	Y/N	Y	Y	Y	Y	USFWS (2016)
Hatchery stocking	Site	non_native_present	51	Categorical	Were non-native salmon present at sampling site?	Y/N	Y	Y	Y	Y	USFWS (2016)
Hatchery stocking	Site	no_events	52	Continuous	Total number of domestic brook trout stocking events within 800m of site between 1997-2017	#	Y	Y	Y	Y	This study
Hatchery stocking	Site	no_fish	53	Continuous	Total number of domestic brook trout stocked within 800m of site between 1997-2017	#	Y	Y	Y	Y	This study
Excluded Variables
Fragmentation	Reach	UpMainDens	54	Continuous	Upstream mainstem dam density per unit upstream mainstem length	#/100 km	N	N	N	N	Cooper et al. (2017)
Fragmentation	Reach	UpMainOpen	55	Continuous	Proportion of open upstream mainstem	%	N	N	N	N	Cooper et al. (2017)
Fragmentation	Reach	DownMainCnt	56	Continuous	Downstream mainstem dam count	#	N	N	N	N	Cooper et al. (2017)
Fragmentation	Reach	DownMainDist	57	Continuous	Downstream mainstem distance (irrespective of dams) defined as shortest pathway to stream outlet	km	N	N	N	N	Cooper et al. (2017)
Fragmentation	Reach	UpNetCnt	58	Continuous	Total upstream dam count	#	N	N	N	N	Cooper et al. (2017)
Fragmentation	Reach	UpNetDensR	59	Continuous	Upstream network dam density per unit stream network length	#/100 km	N	N	N	N	Cooper et al. (2017)
Landscape	Local	L_nlcd11_22	60	Continuous	Local catchment National Land Cover Database 2011 developed low intensity percent	%	N	N	N	N	National Land Cover Database (Homer et al., 2015)
Landscape	Local	L_nlcd11_23	61	Continuous	Local catchment National Land Cover Database 2011 developed medium intensity percent	%	N	N	N	N	National Land Cover Database (Homer et al., 2015)
Landscape	Local	L_nlcd11_24	62	Continuous	Local catchment National Land Cover Database 2011 developed high intensity percent	%	N	N	N	N	National Land Cover Database (Homer et al., 2015)
Landscape	Network	N_areasqkm	63	Continuous	Network catchment area	km2	N	N	N	N	National Land Cover Database (Homer et al., 2015)
Landscape	Network	N_precip	64	Continuous	Network catchment annual precipitation mean	mm	N	N	N	N	National Land Cover Database (Homer et al., 2015)
Landscape	Network	N_j_precip	65	Continuous	Network catchment july precipitation mean	mm	N	N	N	N	National Land Cover Database (Homer et al., 2015)
Landscape	Network	N_temp	66	Continuous	Network catchment annual air temperature mean	C	N	N	N	N	National Land Cover Database (Homer et al., 2015)
Landscape	Network	N_j_temp	67	Continuous	Network catchment july air temperature mean	C	N	N	N	N	National Land Cover Database (Homer et al., 2015)
Landscape	Network	N_nlcd11_22	68	Continuous	Network catchment National Land Cover Database 2011 developed low intensity percent	%	N	N	N	N	National Land Cover Database (Homer et al., 2015)
Landscape	Network	N_nlcd11_23	69	Continuous	Network catchment National Land Cover Database 2011 developed medium intensity percent	%	N	N	N	N	National Land Cover Database (Homer et al., 2015)
Landscape	Network	N_nlcd11_24	70	Continuous	Network catchment National Land Cover Database 2011 developed high intensity percent	%	N	N	N	N	National Land Cover Database (Homer et al., 2015)
Landscape	Network	N_nlcd11_81	71	Continuous	Network catchment National Land Cover Database 2011 pasture/hay percent	%	N	N	N	N	National Land Cover Database (Homer et al., 2015)
Landscape	Network	N_nlcd11_82	72	Continuous	Network catchment National Land Cover Database 2011 cultivated crop percent	%	N	N	N	N	National Land Cover Database (Homer et al., 2015)
Landscape	Network	N_nlcd11_95	73	Continuous	Network catchment National Land Cover Database 2011 emergent herbaceous wetlands	%	N	N	N	N	National Land Cover Database (Homer et al., 2015)

## Sheet: TableS4_VarListClimateNA
Table S4. Details for the climate variables evaluated in this study. These variables were all assigned to the climate category for variance partitioning. All of the variables listed here were sourced from Wang et al. 2016. Variable names listed in the AdaptWest database were retained.
Field	Variable Type	Description	Units
Retained Variables
MAP	Continuous	Mean annual precipitation	mm
MSP	Continuous	Mean summer (May to September) precipitation	mm
DD_18	Continuous	Degree-days below 18°C	#
DD18	Continuous	Degree-days above 18°C	#
bFFP	Continuous	Julian date on which the frost-free period begins	#
PAS	Continuous	Precipitation as snow	mm
MAR	Continuous	Mean annual solar radiation	megajoules/m2/day
Excluded Variables
MAT	Continuous	mean annual temperature	°C
MWMT	Continuous	mean temperature of the warmest month	°C
MCMT	Continuous	mean temperature of the coldest month	°C
TD	Continuous	difference between MCMT and MWMT, as a measure of continentality	°C
AHM	Continuous	annual heat moisture index, calculated as (MAT+10)/(MAP/1000)	°C/mm
SHM	Continuous	summer heat moisture index, calculated as MWMT/(MSP/1000)	°C/mm
DD_0	Continuous	degree-days below 0°C (chilling degree days)	#
DD5	Continuous	degree-days above 5°C (growing degree days)	#
NFFD	Continuous	the number of frost-free days	#
eFFP	Continuous	the julian date on which the frost-free period ends	#
FFP	Continuous	frost-free period	#
EMT	Continuous	extreme minimum temperature over 30 years	°C
EXT	Continuous	extreme maximum temperature over 30 years	°C
Eref	Continuous	Hargreave's reference evaporation	mm
CMD	Continuous	Hargreave's climatic moisture index	mm
RH	Continuous	mean annual relative humidity	%
Tave_wt	Continuous	winter (Dec to Feb) mean temperature	°C
Tave_sm	Continuous	summer (Jun to Aug) mean temperature	°C
PPT_wt	Continuous	winter (Dec to Feb) precipitation	mm
PPT_sm	Continuous	summer (Jun to Aug) precipitation	mm

## Sheet: TableS5_VarCorrsALL_full
Table S5. Pearson correlation coefficients for the full set of locally derived environmental variables and all barrier types. The field numbers listed here match those listed in Table S3.
Field No.	8	17	54	18	55	56	10	9	57	11	13	14	15	16	58	59	19	12	1	2	5	3	6	4	46	20	44	21	22	60	61	62	23	24	25	26	27	28	29	30	31	32	63	7	64	65	66	67	43
8	1	-0.022928	0.0790595	-0.046741	0.00874462	-0.143965	-0.248295	0.633418	0.42027	0.276183	-0.143448	-0.284285	0.392374	0.240114	-0.0235771	0.066104	0.0147095	-0.198491	0.0843544	-0.00928314	-0.0679332	0.0833843	-0.0256326	0.0879822	-0.00553488	-0.0400583	-0.0202775	0.122741	-0.0702735	-0.0249514	-0.0316206	-0.0407388	0.0422675	-0.241289	0.169887	-0.127971	0.105075	0.0572197	0.0965851	0.0486375	0.177	0.329828	0.0496275	0.120141	-0.104938	0.0663988	0.026156	0.0982547	0.178464
17	-0.022928	1	0.396063	0.423528	-0.775582	-0.0291014	-0.0376431	0.0386983	0.0249818	-0.0325923	0.35376	0.198015	0.128223	-0.28512	0.957794	0.53522	0.558502	0.0250504	-0.0129981	-0.0804311	-0.0677827	-0.0262001	0.0860575	0.0973411	-0.0210858	-0.0208606	0.0286206	0.102493	0.0758979	0.0317978	0.0643473	0.0636182	0.0935273	0.0400549	0.0358221	0.100102	-0.103711	0.0565534	-0.0474585	-0.0404923	-0.144505	-0.056947	0.331028	0.0789148	0.00159007	0.029535	-0.040634	0.0286383	-0.0546268
54	0.0790595	0.396063	1	-0.00533834	-0.600574	-0.0544463	-0.0465189	0.0876753	0.0412167	0.0451604	0.0999491	0.0961978	0.0326473	-0.0619786	0.345585	0.827522	0.740874	-0.059466	-0.0578797	0.0292744	-0.0675851	-0.00490977	0.0873299	0.0996085	0.0412458	-0.0153918	-0.00181288	0.0150329	0.12848	-0.0216683	-0.00365413	0.00610882	-0.014206	-0.0305416	0.0215041	0.0335976	0.0572121	0.150035	0.000686398	-0.045796	-0.0485082	-0.00976572	-0.0248952	0.0628972	-0.0547071	-0.000868496	0.0749531	0.0841737	-0.047994
18	-0.046741	0.423528	-0.00533834	1	-0.394045	0.119823	0.0281192	-0.0994918	0.0387342	-0.098726	0.273483	-0.0213914	0.287909	-0.174294	0.470756	0.0536711	0.0783965	0.0634165	-0.0924644	-0.301302	-0.0611973	0.0717602	0.00598849	0.0599274	-0.0529507	-0.047922	0.180455	-0.0543676	0.131277	0.171582	0.150609	0.125841	0.284649	-0.168715	0.0952239	0.0738646	-0.10735	0.0139422	-0.0236735	0.112236	0.0234802	-0.029019	0.878066	-0.126114	-0.0291609	0.133716	-0.166874	-0.00565422	-0.0618315
55	0.00874462	-0.775582	-0.600574	-0.394045	1	0.0493457	0.0411704	-0.0202764	-0.0236178	-0.0151393	-0.249315	-0.157592	-0.119211	0.299052	-0.738945	-0.693195	-0.715586	0.0419772	0.0157395	0.045611	0.103378	0.0430036	-0.136575	-0.0918689	-0.0225967	0.0251342	-0.132182	-0.0835621	-0.154859	-0.130636	-0.153981	-0.126464	-0.0984258	-0.00307468	-0.00845915	-0.0888897	0.0761438	-0.179151	0.0540955	0.0220934	0.134584	0.03668	-0.293114	-0.0590863	0.0493962	0.0125652	-0.00508773	-0.0309161	0.0354649
56	-0.143965	-0.0291014	-0.0544463	0.119823	0.0493457	1	0.331771	-0.186903	0.154383	-0.563868	0.924645	0.646634	0.176868	-0.513502	0.000903681	-0.0344699	-0.0176794	0.59995	-0.0522781	-0.0402173	0.263006	0.17258	-0.25565	-0.0107618	-0.000844706	0.00738572	0.140914	0.0223739	0.0773496	0.0821624	0.10503	0.0844757	0.0767146	0.0128575	-0.116131	-0.131951	-0.111918	0.0232795	-0.192103	0.374222	0.0802538	0.104068	0.089665	-0.0908909	0.231816	0.17867	-0.252451	-0.0284344	-0.07849
10	-0.248295	-0.0376431	-0.0465189	0.0281192	0.0411704	0.331771	1	-0.308434	-0.273911	-0.451781	0.295908	0.658852	-0.253426	-0.148302	-0.00704038	-0.0426575	-0.0243194	0.419335	-0.0047087	0.0337489	-0.0397011	-0.234714	-0.128203	-0.426776	-0.054904	0.0348039	0.000591776	-0.0574162	-0.0896742	0.0602416	0.133976	0.0392482	0.0100244	0.040255	-0.00461982	0.0533663	-0.136619	-0.0716053	-0.184075	0.00553841	0.0484552	-0.0647493	-0.00276706	0.0423551	-0.0528389	-0.242262	-0.163995	-0.406911	0.0487021
9	0.633418	0.0386983	0.0876753	-0.0994918	-0.0202764	-0.186903	-0.308434	1	0.656186	0.354936	-0.160147	-0.325809	0.599274	0.284636	0.00491732	0.0661439	0.00175294	-0.225264	-0.00201559	-0.0745154	-0.010183	0.268802	-0.0615363	0.170543	-0.0307549	-0.0471756	-0.0775606	0.24131	-0.06941	-0.0645697	-0.0709879	-0.0604344	0.0158602	-0.145152	0.177551	-0.0322366	0.20018	0.0341014	-0.0205222	0.0147516	0.0281122	0.139017	-0.0540221	0.112081	-0.0482966	0.248347	0.0241834	0.195166	-0.0358928
57	0.42027	0.0249818	0.0412167	0.0387342	-0.0236178	0.154383	-0.273911	0.656186	1	-0.221958	0.153979	-0.219171	0.965308	-0.327571	0.00907095	0.0285931	-0.0373657	0.206476	0.00356006	-0.160764	0.127095	0.488672	-0.190866	0.175961	-0.03997	-0.0408001	-0.0370005	0.246941	-0.0091957	-0.056992	-0.0461299	-0.0459076	-0.0111689	-0.0509355	-0.00351438	-0.192251	0.0797479	-0.00916189	-0.0545258	0.132079	0.130702	0.278063	0.0625505	0.194936	0.0800924	0.462564	-0.100248	0.188336	-0.0942346
11	0.276183	-0.0325923	0.0451604	-0.098726	-0.0151393	-0.563868	-0.451781	0.354936	-0.221958	1	-0.540047	-0.526141	-0.237667	0.836207	-0.0378302	0.0434202	0.0511888	-0.767173	0.00959459	-0.0192604	-0.180023	-0.10987	0.239598	0.180314	0.0375714	-0.0958285	-0.00759346	-0.02914	0.0371673	0.0239568	-0.023468	0.0081803	0.0292571	-0.171716	0.166806	0.0689684	0.177758	0.0656568	0.177617	-0.102684	-0.0350316	-0.0518894	-0.0439601	-0.140894	-0.169689	-0.105185	0.247951	0.200744	0.0770247
13	-0.143448	0.35376	0.0999491	0.273483	-0.249315	0.924645	0.295908	-0.160147	0.153979	-0.540047	1	0.680519	0.214353	-0.589129	0.365756	0.171659	0.196241	0.570937	-0.0538704	-0.0682762	0.219912	0.15128	-0.206063	0.0270994	-0.00882392	-0.00103666	0.142762	0.0599847	0.101295	0.0889968	0.122796	0.103285	0.107417	0.0272917	-0.09502	-0.0853326	-0.144239	0.0433298	-0.197838	0.334745	0.0200411	0.0756832	0.210021	-0.0548263	0.217524	0.17844	-0.251708	-0.015696	-0.094258
14	-0.284285	0.198015	0.0961978	-0.0213914	-0.157592	0.646634	0.658852	-0.325809	-0.219171	-0.526141	0.680519	1	-0.222828	-0.465651	0.196336	0.142103	0.213831	0.533484	-0.0906605	0.109927	0.064427	-0.192045	-0.0598217	-0.143958	0.0130632	0.0646454	-0.0142762	0.00249349	-0.0269999	-0.00862132	0.0488274	0.00823734	0.00545534	0.145247	-0.0795992	0.0331006	-0.174982	0.0161724	-0.232417	0.107229	-0.0557372	-0.0770916	-0.0980651	0.0463573	0.0942891	-0.180713	-0.101027	-0.168568	-0.0567727
15	0.392374	0.128223	0.0326473	0.287909	-0.119211	0.176868	-0.253426	0.599274	0.965308	-0.237667	0.214353	-0.222828	1	-0.354265	0.128335	0.0340389	-0.0232082	0.219858	0.0394101	-0.239158	0.11457	0.491687	-0.180732	0.17402	-0.0637621	-0.0489082	0.0140871	0.226081	0.0136809	-0.0135663	-0.00365909	-0.0077075	0.0589544	-0.0909946	0.0134755	-0.176713	0.0447794	-0.0106343	-0.0591291	0.151225	0.148138	0.280236	0.291305	0.164852	0.0742824	0.480694	-0.133158	0.17199	-0.104396
16	0.240114	-0.28512	-0.0619786	-0.174294	0.299052	-0.513502	-0.148302	0.284636	-0.327571	0.836207	-0.589129	-0.465651	-0.354265	1	-0.286457	-0.119076	-0.148011	-0.631206	0.0338904	-0.017992	-0.134725	-0.140884	0.165198	0.0306112	-0.00974802	-0.0641789	-0.0417685	-0.0988634	-0.0434318	-0.0111639	-0.0571421	-0.0238485	-0.0384415	-0.159241	0.162856	0.0677089	0.183629	-0.0263886	0.158608	-0.133651	0.0265888	-0.0778304	-0.0845138	-0.141062	-0.152507	-0.146746	0.206843	0.06633	0.108545
58	-0.0235771	0.957794	0.345585	0.470756	-0.738945	0.000903681	-0.00704038	0.00491732	0.00907095	-0.0378302	0.365756	0.196336	0.128335	-0.286457	1	0.514661	0.549499	0.0300001	0.0192224	-0.0988888	-0.0544269	-0.00156855	0.0559148	0.0815132	-0.0231006	-0.02121	0.0628437	0.0927067	0.102334	0.0718119	0.100091	0.0892408	0.0695124	-0.00928784	0.0606568	0.102184	-0.102812	0.0397132	-0.0430785	-0.00821411	-0.116082	-0.0582306	0.389789	0.0407604	0.0125335	0.0580581	-0.0747484	0.0153189	-0.0518242
59	0.066104	0.53522	0.827522	0.0536711	-0.693195	-0.0344699	-0.0426575	0.0661439	0.0285931	0.0434202	0.171659	0.142103	0.0340389	-0.119076	0.514661	1	0.814765	-0.0437258	-0.0434819	-0.0239338	-0.0771861	-0.0346028	0.0929022	0.0746692	0.0773458	-0.0193975	0.00597731	0.0664693	0.184379	0.00138218	0.0270142	0.0315555	-0.0167266	-0.0438862	0.0308717	0.0259764	0.0511548	0.120596	-0.0300474	-0.00207254	-0.0494925	-0.0133986	0.0310105	0.105724	-0.0535558	-0.0212574	0.0640403	0.0545003	-0.0399407
19	0.0147095	0.558502	0.740874	0.0783965	-0.715586	-0.0176794	-0.0243194	0.00175294	-0.0373657	0.0511888	0.196241	0.213831	-0.0232082	-0.148011	0.549499	0.814765	1	-0.0763207	-0.0583393	0.0462348	-0.130963	-0.103047	0.134269	0.0812812	0.0555494	-0.0196666	-0.00308828	0.016002	0.10486	-0.0094924	0.00716081	0.0106631	-0.0150481	-0.0235342	-0.000158533	0.0984187	-0.00957361	0.176201	-0.0416456	0.0311418	-0.0790881	-0.0126734	0.00795098	0.0387446	-0.0902376	-0.0853252	0.0748851	0.0433694	-0.0403981
12	-0.198491	0.0250504	-0.059466	0.0634165	0.0419772	0.59995	0.419335	-0.225264	0.206476	-0.767173	0.570937	0.533484	0.219858	-0.631206	0.0300001	-0.0437258	-0.0763207	1	0.0716718	-0.1002	0.161118	0.0964428	-0.150428	-0.127889	-0.040218	0.0466979	-0.0442988	0.158437	-0.079456	-0.090294	-0.00932221	-0.022544	0.0128634	0.139626	-0.175863	-0.154839	-0.172321	-0.16249	-0.195709	0.165189	0.155868	0.0786294	0.0403374	0.163602	0.141245	0.0824157	-0.116988	-0.122745	-0.108925
1	0.0843544	-0.0129981	-0.0578797	-0.0924644	0.0157395	-0.0522781	-0.0047087	-0.00201559	0.00356006	0.00959459	-0.0538704	-0.0906605	0.0394101	0.0338904	0.0192224	-0.0434819	-0.0583393	0.0716718	1	-0.189103	0.169465	0.0219526	0.0770078	-0.178689	-0.129455	0.211293	0.0744008	0.153893	-0.120017	0.0128368	0.079306	0.0976643	-0.0212416	-0.00571008	-0.11305	-0.223976	-0.0607038	-0.0557403	-0.0872039	-0.0889775	0.315945	0.371293	0.103639	0.276798	0.124836	-0.014252	0.162573	-0.139386	0.0975496
2	-0.00928314	-0.0804311	0.0292744	-0.301302	0.045611	-0.0402173	0.0337489	-0.0745154	-0.160764	-0.0192604	-0.0682762	0.109927	-0.239158	-0.017992	-0.0988888	-0.0239338	0.0462348	-0.1002	-0.189103	1	-0.102816	-0.121597	-0.148198	-0.00898313	0.013272	-0.00665465	-0.0624368	0.0325477	-0.0747723	-0.0341219	-0.0341417	-0.0569557	-0.0412671	0.18012	0.128724	0.0679418	0.107002	0.0861866	-0.0253678	-0.0611278	-0.377831	-0.186322	-0.36149	-0.192454	-0.107287	-0.135983	-0.146163	-0.0188814	-0.0517566
5	-0.0679332	-0.0677827	-0.0675851	-0.0611973	0.103378	0.263006	-0.0397011	-0.010183	0.127095	-0.180023	0.219912	0.064427	0.11457	-0.134725	-0.0544269	-0.0771861	-0.130963	0.161118	0.169465	-0.102816	1	0.538189	0.00758451	-0.035233	-0.0154105	0.0133232	0.187153	0.046926	-0.0217931	0.0885554	0.14436	0.177847	0.0486182	0.318542	-0.289073	-0.375256	-0.0685138	0.0178585	-0.0959133	0.240957	-0.0530609	-0.0264812	0.013845	0.318917	0.963387	0.491248	0.130717	-0.00737874	0.175297
3	0.0833843	-0.0262001	-0.00490977	0.0717602	0.0430036	0.17258	-0.234714	0.268802	0.488672	-0.10987	0.15128	-0.192045	0.491687	-0.140884	-0.00156855	-0.0346028	-0.103047	0.0964428	0.0219526	-0.121597	0.538189	1	-0.353353	0.332971	0.0190182	-0.0350269	0.0919294	0.202562	0.157736	0.0041968	0.0207692	0.0580711	0.0442472	0.0848257	-0.100792	-0.229706	0.120974	-0.0210434	0.0851887	0.232857	-0.090672	-0.055433	0.112098	-0.164445	0.499357	0.984816	-0.242259	0.370292	-0.102263
6	-0.0256326	0.0860575	0.0873299	0.00598849	-0.136575	-0.25565	-0.128203	-0.0615363	-0.190866	0.239598	-0.206063	-0.0598217	-0.180732	0.165198	0.0559148	0.0929022	0.134269	-0.150428	0.0770078	-0.148198	0.00758451	-0.353353	1	0.323841	0.0968304	0.0555042	0.0289476	-0.0810543	0.0194238	0.0673411	0.0428902	0.0216296	-0.00601962	0.130144	-0.126507	-0.0545392	-0.211197	0.137719	0.0367104	-0.0450568	-0.0426939	0.0126664	0.0351913	0.415748	0.0928189	-0.343005	0.938078	0.288541	0.231584
4	0.0879822	0.0973411	0.0996085	0.0599274	-0.0918689	-0.0107618	-0.426776	0.170543	0.175961	0.180314	0.0270994	-0.143958	0.17402	0.0306112	0.0815132	0.0746692	0.0812812	-0.127889	-0.178689	-0.00898313	-0.035233	0.332971	0.323841	1	0.133839	0.0226981	0.069955	0.1606	0.31331	0.0599754	-0.00348338	0.00946876	0.0470844	-0.0472076	0.00268279	0.111656	0.150503	0.0927826	0.242897	0.104611	-0.288974	-0.129659	0.0672385	-0.396396	0.0120146	0.37206	0.31084	0.974782	0.0499338
46	-0.00553488	-0.0210858	0.0412458	-0.0529507	-0.0225967	-0.000844706	-0.054904	-0.0307549	-0.03997	0.0375714	-0.00882392	0.0130632	-0.0637621	-0.00974802	-0.0231006	0.0773458	0.0555494	-0.040218	-0.129455	0.013272	-0.0154105	0.0190182	0.0968304	0.133839	1	0.0171944	0.162441	-0.0516132	0.622218	0.373358	0.141126	0.101522	-0.0270978	-0.0294655	-0.078965	-0.104308	-0.0345094	0.0328437	0.19868	0.126967	-0.144082	-0.0597213	-0.144479	-0.0338958	-0.021486	0.0104735	0.109752	0.12252	0.0223646
20	-0.0400583	-0.0208606	-0.0153918	-0.047922	0.0251342	0.00738572	0.0348039	-0.0471756	-0.0408001	-0.0958285	-0.00103666	0.0646454	-0.0489082	-0.0641789	-0.02121	-0.0193975	-0.0196666	0.0466979	0.211293	-0.00665465	0.0133232	-0.0350269	0.0555042	0.0226981	0.0171944	1	0.0775972	-0.0142642	0.0246202	0.072	0.080051	0.066036	0.11243	-0.0294863	0.0232133	0.0593171	-0.0167515	0.0641892	-0.0199065	-0.0169165	-0.040153	-0.0232679	-0.00921651	0.0258425	0.00633743	-0.0404771	0.0735584	0.0276062	0.199578
44	-0.0202775	0.0286206	-0.00181288	0.180455	-0.132182	0.140914	0.000591776	-0.0775606	-0.0370005	-0.00759346	0.142762	-0.0142762	0.0140871	-0.0417685	0.0628437	0.00597731	-0.00308828	-0.0442988	0.0744008	-0.0624368	0.187153	0.0919294	0.0289476	0.069955	0.162441	0.0775972	1	-0.00626169	0.42943	0.803978	0.892208	0.865376	0.0296717	-0.0807942	-0.0544608	-0.120724	-0.0370509	0.015386	0.0606065	0.0539727	-0.0837493	0.0119812	0.218005	-0.0750701	0.13819	0.104319	0.019739	0.0595923	0.143671
21	0.122741	0.102493	0.0150329	-0.0543676	-0.0835621	0.0223739	-0.0574162	0.24131	0.246941	-0.02914	0.0599847	0.00249349	0.226081	-0.0988634	0.0927067	0.0664693	0.016002	0.158437	0.153893	0.0325477	0.046926	0.202562	-0.0810543	0.1606	-0.0516132	-0.0142642	-0.00626169	1	0.0313106	-0.017792	0.0493079	0.0489482	0.0970101	0.0678536	-0.0419234	-0.0804034	0.0641757	-0.0344859	-0.0988082	-0.0438569	-0.0486939	-0.0399261	-0.0118963	0.046878	0.026291	0.187605	-0.0228575	0.180447	-0.0245983
22	-0.0702735	0.0758979	0.12848	0.131277	-0.154859	0.0773496	-0.0896742	-0.06941	-0.0091957	0.0371673	0.101295	-0.0269999	0.0136809	-0.0434318	0.102334	0.184379	0.10486	-0.079456	-0.120017	-0.0747723	-0.0217931	0.157736	0.0194238	0.31331	0.622218	0.0246202	0.42943	0.0313106	1	0.631005	0.387623	0.318069	0.0684395	-0.158207	-0.0924133	-0.0887421	-0.0194496	0.0210463	0.237418	0.111842	-0.128508	-0.0805379	0.0891823	-0.20769	-0.0313565	0.183305	0.0254277	0.293977	0.0224981
60	-0.0249514	0.0317978	-0.0216683	0.171582	-0.130636	0.0821624	0.0602416	-0.0645697	-0.056992	0.0239568	0.0889968	-0.00862132	-0.0135663	-0.0111639	0.0718119	0.00138218	-0.0094924	-0.090294	0.0128368	-0.0341219	0.0885554	0.0041968	0.0673411	0.0599754	0.373358	0.072	0.803978	-0.017792	0.631005	1	0.759727	0.614364	0.0239157	-0.175039	0.0285005	-0.11225	-0.0525461	0.0122146	0.0916204	0.0072571	-0.0743345	-0.00728989	0.17745	-0.0588431	0.0494504	0.0188566	0.0646452	0.0522294	0.119939
61	-0.0316206	0.0643473	-0.00365413	0.150609	-0.153981	0.10503	0.133976	-0.0709879	-0.0461299	-0.023468	0.122796	0.0488274	-0.00365909	-0.0571421	0.100091	0.0270142	0.00716081	-0.00932221	0.079306	-0.0341417	0.14436	0.0207692	0.0428902	-0.00348338	0.141126	0.080051	0.892208	0.0493079	0.387623	0.759727	1	0.926002	0.01635	-0.0954583	0.0110483	-0.0888151	-0.0490555	0.0338873	-0.000767832	-0.000796763	-0.0834672	-0.0174101	0.18398	0.00167464	0.113287	0.0330123	0.0394957	0.00142883	0.0956411
62	-0.0407388	0.0636182	0.00610882	0.125841	-0.126464	0.0844757	0.0392482	-0.0604344	-0.0459076	0.0081803	0.103285	0.00823734	-0.0077075	-0.0238485	0.0892408	0.0315555	0.0106631	-0.022544	0.0976643	-0.0569557	0.177847	0.0580711	0.0216296	0.00946876	0.101522	0.066036	0.865376	0.0489482	0.318069	0.614364	0.926002	1	0.0101728	-0.035414	-0.0444461	-0.0851722	-0.0433912	0.03161	-0.0200639	-0.0146214	-0.0755245	-0.00944933	0.171864	0.00699215	0.147093	0.0682159	0.0203413	0.010421	0.0924405
23	0.0422675	0.0935273	-0.014206	0.284649	-0.0984258	0.0767146	0.0100244	0.0158602	-0.0111689	0.0292571	0.107417	0.00545534	0.0589544	-0.0384415	0.0695124	-0.0167266	-0.0150481	0.0128634	-0.0212416	-0.0412671	0.0486182	0.0442472	-0.00601962	0.0470844	-0.0270978	0.11243	0.0296717	0.0970101	0.0684395	0.0239157	0.01635	0.0101728	1	-0.0709998	0.00234726	-0.0507341	0.00494571	0.0644065	0.0101059	0.155141	-0.0664803	0.0164163	0.2927	-0.0893439	0.0355414	0.0577688	-0.0446022	0.0283892	0.0248441
24	-0.241289	0.0400549	-0.0305416	-0.168715	-0.00307468	0.0128575	0.040255	-0.145152	-0.0509355	-0.171716	0.0272917	0.145247	-0.0909946	-0.159241	-0.00928784	-0.0438862	-0.0235342	0.139626	-0.00571008	0.18012	0.318542	0.0848257	0.130144	-0.0472076	-0.0294655	-0.0294863	-0.0807942	0.0678536	-0.158207	-0.175039	-0.0954583	-0.035414	-0.0709998	1	-0.585623	-0.323395	-0.180698	-0.0511526	-0.275333	-0.101785	-0.445119	-0.27267	-0.198036	0.241961	0.349261	0.0540417	0.168735	-0.0408332	0.0509976
25	0.169887	0.0358221	0.0215041	0.0952239	-0.00845915	-0.116131	-0.00461982	0.177551	-0.00351438	0.166806	-0.09502	-0.0795992	0.0134755	0.162856	0.0606568	0.0308717	-0.000158533	-0.175863	-0.11305	0.128724	-0.289073	-0.100792	-0.126507	0.00268279	-0.078965	0.0232133	-0.0544608	-0.0419234	-0.0924133	0.0285005	0.0110483	-0.0444461	0.00234726	-0.585623	1	0.258012	0.113557	-0.0424613	0.0879034	-0.120895	-0.132265	-0.0747235	0.0632668	-0.130836	-0.242198	-0.0599544	-0.179065	-0.0257495	-0.0743762
26	-0.127971	0.100102	0.0335976	0.0738646	-0.0888897	-0.131951	0.0533663	-0.0322366	-0.192251	0.0689684	-0.0853326	0.0331006	-0.176713	0.0677089	0.102184	0.0259764	0.0984187	-0.154839	-0.223976	0.0679418	-0.375256	-0.229706	-0.0545392	0.111656	-0.104308	0.0593171	-0.120724	-0.0804034	-0.0887421	-0.11225	-0.0888151	-0.0851722	-0.0507341	-0.323395	0.258012	1	-0.0046051	-0.0156431	-0.0906361	-0.218395	-0.228437	-0.259742	0.0107971	-0.315759	-0.349669	-0.197892	-0.153089	0.0738082	-0.071523
27	0.105075	-0.103711	0.0572121	-0.10735	0.0761438	-0.111918	-0.136619	0.20018	0.0797479	0.177758	-0.144239	-0.174982	0.0447794	0.183629	-0.102812	0.0511548	-0.00957361	-0.172321	-0.0607038	0.107002	-0.0685138	0.120974	-0.211197	0.150503	-0.0345094	-0.0167515	-0.0370509	0.0641757	-0.0194496	-0.0525461	-0.0490555	-0.0433912	0.00494571	-0.180698	0.113557	-0.0046051	1	0.116372	-0.0111991	-0.0669881	-0.0721668	0.00128625	-0.123717	-0.2583	-0.0935739	0.12138	-0.163235	0.181742	-0.0811459
28	0.0572197	0.0565534	0.150035	0.0139422	-0.179151	0.0232795	-0.0716053	0.0341014	-0.00916189	0.0656568	0.0433298	0.0161724	-0.0106343	-0.0263886	0.0397132	0.120596	0.176201	-0.16249	-0.0557403	0.0861866	0.0178585	-0.0210434	0.137719	0.0927826	0.0328437	0.0641892	0.015386	-0.0344859	0.0210463	0.0122146	0.0338873	0.03161	0.0644065	-0.0511526	-0.0424613	-0.0156431	0.116372	1	-0.00821908	0.0939157	-0.127461	-0.0271615	-0.0449568	-0.027795	0.0117592	-0.0241028	0.090904	0.0640739	0.104429
29	0.0965851	-0.0474585	0.000686398	-0.0236735	0.0540955	-0.192103	-0.184075	-0.0205222	-0.0545258	0.177617	-0.197838	-0.232417	-0.0591291	0.158608	-0.0430785	-0.0300474	-0.0416456	-0.195709	-0.0872039	-0.0253678	-0.0959133	0.0851887	0.0367104	0.242897	0.19868	-0.0199065	0.0606065	-0.0988082	0.237418	0.0916204	-0.000767832	-0.0200639	0.0101059	-0.275333	0.0879034	-0.0906361	-0.0111991	-0.00821908	1	0.0698229	-0.0945874	-0.0286112	-0.0569608	-0.173644	-0.109007	0.0957619	0.0616269	0.27177	0.0537976
30	0.0486375	-0.0404923	-0.045796	0.112236	0.0220934	0.374222	0.00553841	0.0147516	0.132079	-0.102684	0.334745	0.107229	0.151225	-0.133651	-0.00821411	-0.00207254	0.0311418	0.165189	-0.0889775	-0.0611278	0.240957	0.232857	-0.0450568	0.104611	0.126967	-0.0169165	0.0539727	-0.0438569	0.111842	0.0072571	-0.000796763	-0.0146214	0.155141	-0.101785	-0.120895	-0.218395	-0.0669881	0.0939157	0.0698229	1	-0.0241436	0.0483511	0.0714666	-0.142552	0.225853	0.23284	-0.0313443	0.112044	0.0707111
31	0.177	-0.144505	-0.0485082	0.0234802	0.134584	0.0802538	0.0484552	0.0281122	0.130702	-0.0350316	0.0200411	-0.0557372	0.148138	0.0265888	-0.116082	-0.0494925	-0.0790881	0.155868	0.315945	-0.377831	-0.0530609	-0.090672	-0.0426939	-0.288974	-0.144082	-0.040153	-0.0837493	-0.0486939	-0.128508	-0.0743345	-0.0834672	-0.0755245	-0.0664803	-0.445119	-0.132265	-0.228437	-0.0721668	-0.127461	-0.0945874	-0.0241436	1	0.539201	0.167992	0.190554	-0.0862323	-0.0994246	0.00127721	-0.258034	-0.0420515
32	0.329828	-0.056947	-0.00976572	-0.029019	0.03668	0.104068	-0.0647493	0.139017	0.278063	-0.0518894	0.0756832	-0.0770916	0.280236	-0.0778304	-0.0582306	-0.0133986	-0.0126734	0.0786294	0.371293	-0.186322	-0.0264812	-0.055433	0.0126664	-0.129659	-0.0597213	-0.0232679	0.0119812	-0.0399261	-0.0805379	-0.00728989	-0.0174101	-0.00944933	0.0164163	-0.27267	-0.0747235	-0.259742	0.00128625	-0.0271615	-0.0286112	0.0483511	0.539201	1	0.0838728	0.1645	-0.0727474	-0.0867069	0.0514684	-0.13345	0.0266565
63	0.0496275	0.331028	-0.0248952	0.878066	-0.293114	0.089665	-0.00276706	-0.0540221	0.0625505	-0.0439601	0.210021	-0.0980651	0.291305	-0.0845138	0.389789	0.0310105	0.00795098	0.0403374	0.103639	-0.36149	0.013845	0.112098	0.0351913	0.0672385	-0.144479	-0.00921651	0.218005	-0.0118963	0.0891823	0.17745	0.18398	0.171864	0.2927	-0.198036	0.0632668	0.0107971	-0.123717	-0.0449568	-0.0569608	0.0714666	0.167992	0.0838728	1	-0.056945	0.0354623	0.176401	-0.0735021	0.0422393	-0.0360801
7	0.120141	0.0789148	0.0628972	-0.126114	-0.0590863	-0.0908909	0.0423551	0.112081	0.194936	-0.140894	-0.0548263	0.0463573	0.164852	-0.141062	0.0407604	0.105724	0.0387446	0.163602	0.276798	-0.192454	0.318917	-0.164445	0.415748	-0.396396	-0.0338958	0.0258425	-0.0750701	0.046878	-0.20769	-0.0588431	0.00167464	0.00699215	-0.0893439	0.241961	-0.130836	-0.315759	-0.2583	-0.027795	-0.173644	-0.142552	0.190554	0.1645	-0.056945	1	0.335936	-0.198245	0.474875	-0.385354	0.105053
64	-0.104938	0.00159007	-0.0547071	-0.0291609	0.0493962	0.231816	-0.0528389	-0.0482966	0.0800924	-0.169689	0.217524	0.0942891	0.0742824	-0.152507	0.0125335	-0.0535558	-0.0902376	0.141245	0.124836	-0.107287	0.963387	0.499357	0.0928189	0.0120146	-0.021486	0.00633743	0.13819	0.026291	-0.0313565	0.0494504	0.113287	0.147093	0.0355414	0.349261	-0.242198	-0.349669	-0.0935739	0.0117592	-0.109007	0.225853	-0.0862323	-0.0727474	0.0354623	0.335936	1	0.480764	0.163576	0.0262798	0.1442
65	0.0663988	0.029535	-0.000868496	0.133716	0.0125652	0.17867	-0.242262	0.248347	0.462564	-0.105185	0.17844	-0.180713	0.480694	-0.146746	0.0580581	-0.0212574	-0.0853252	0.0824157	-0.014252	-0.135983	0.491248	0.984816	-0.343005	0.37206	0.0104735	-0.0404771	0.104319	0.187605	0.183305	0.0188566	0.0330123	0.0682159	0.0577688	0.0540417	-0.0599544	-0.197892	0.12138	-0.0241028	0.0957619	0.23284	-0.0994246	-0.0867069	0.176401	-0.198245	0.480764	1	-0.256907	0.404945	-0.12416
66	0.026156	-0.040634	0.0749531	-0.166874	-0.00508773	-0.252451	-0.163995	0.0241834	-0.100248	0.247951	-0.251708	-0.101027	-0.133158	0.206843	-0.0747484	0.0640403	0.0748851	-0.116988	0.162573	-0.146163	0.130717	-0.242259	0.938078	0.31084	0.109752	0.0735584	0.019739	-0.0228575	0.0254277	0.0646452	0.0394957	0.0203413	-0.0446022	0.168735	-0.179065	-0.153089	-0.163235	0.090904	0.0616269	-0.0313443	0.00127721	0.0514684	-0.0735021	0.474875	0.163576	-0.256907	1	0.338276	0.238413
67	0.0982547	0.0286383	0.0841737	-0.00565422	-0.0309161	-0.0284344	-0.406911	0.195166	0.188336	0.200744	-0.015696	-0.168568	0.17199	0.06633	0.0153189	0.0545003	0.0433694	-0.122745	-0.139386	-0.0188814	-0.00737874	0.370292	0.288541	0.974782	0.12252	0.0276062	0.0595923	0.180447	0.293977	0.0522294	0.00142883	0.010421	0.0283892	-0.0408332	-0.0257495	0.0738082	0.181742	0.0640739	0.27177	0.112044	-0.258034	-0.13345	0.0422393	-0.385354	0.0262798	0.404945	0.338276	1	0.0292313
43	0.178464	-0.0546268	-0.047994	-0.0618315	0.0354649	-0.07849	0.0487021	-0.0358928	-0.0942346	0.0770247	-0.094258	-0.0567727	-0.104396	0.108545	-0.0518242	-0.0399407	-0.0403981	-0.108925	0.0975496	-0.0517566	0.175297	-0.102263	0.231584	0.0499338	0.0223646	0.199578	0.143671	-0.0245983	0.0224981	0.119939	0.0956411	0.0924405	0.0248441	0.0509976	-0.0743762	-0.071523	-0.0811459	0.104429	0.0537976	0.0707111	-0.0420515	0.0266565	-0.0360801	0.105053	0.1442	-0.12416	0.238413	0.0292313	1
47	0.122492	-0.0746967	-0.0540684	-0.151456	0.0398773	0.0703694	-0.143391	0.00143675	0.0389836	-0.0188107	0.0373881	-0.0310991	-0.0008798	-0.0860397	-0.084036	-0.0451835	0.0160441	0.0425613	0.00203151	0.140712	0.150861	0.134161	0.125767	0.187732	0.365353	0.0540145	0.101997	-0.0178075	0.165007	0.0651149	0.0455645	0.02004	0.00799241	-0.0229094	-0.0756741	-0.0802542	-0.0101003	0.133039	0.223015	0.35204	-0.137411	0.0146258	-0.131954	-0.0156681	0.136529	0.118617	0.17351	0.210533	0.111291
33	-0.0293173	0.123096	0.178787	-0.0330623	-0.103159	0.0221065	-0.0170858	-0.0255257	0.0185425	-0.0930225	0.0675843	0.0434391	0.00858765	-0.120098	0.114724	0.271825	0.149459	0.0944337	0.0906765	-0.0568131	-0.00698282	0.0912005	-0.0146251	0.149091	0.060985	0.347538	0.0686945	0.0904287	0.154695	0.0452355	0.0680651	0.0675717	0.0306394	-0.0272982	0.0175252	0.00373692	-0.00423648	-0.0269016	0.0398679	-0.0236253	-0.0371491	-0.00609343	-0.0144747	-0.00836223	-0.0222144	0.085121	0.016495	0.159565	0.0634635
45	0.202173	0.0276129	0.0601534	-0.0245442	-0.122835	0.0512246	-0.0602516	0.0351877	0.0114435	0.0698877	0.0584528	-0.0251286	0.0045711	0.0310043	0.0211445	0.0902318	0.0793642	-0.0583261	0.0483353	0.0925899	0.0836554	0.0213718	0.0706273	0.146982	0.0888123	0.17025	0.321765	-0.0112973	0.197042	0.232611	0.250575	0.229093	0.0413102	-0.0744916	-0.0691873	-0.154743	-0.00995185	0.139224	0.163612	0.410135	-0.0779291	0.119828	-0.0178053	-0.11411	0.0521988	0.00674122	0.0713606	0.129544	0.356857
34	0.073781	0.232583	0.161193	0.115538	-0.178028	0.129045	-0.068062	0.166522	0.359874	-0.144761	0.209363	-0.0102772	0.373608	-0.216445	0.207356	0.216151	0.101125	0.227191	0.0188967	-0.105117	0.0267655	0.28835	-0.164529	0.0886484	-0.0407898	-0.0242556	0.0130533	0.516749	0.0900032	-0.0096217	0.0343135	0.0467735	0.158659	0.0403739	0.0470577	-0.118766	-0.0307271	-0.0833416	-0.0720658	-0.041474	-0.0198987	-0.0383617	0.1704	0.138691	0.0212082	0.301062	-0.145266	0.0923053	-0.0728583
35	0.0340703	0.0529192	0.08932	-0.0479938	-0.0528581	0.13226	-0.166701	0.034064	0.0482087	0.0800266	0.143922	-0.045627	0.0319941	0.00941141	0.0585657	0.110932	0.0756736	-0.024289	-0.0311013	0.0072322	0.0499878	0.326112	-0.0441582	0.450822	0.155109	0.0570941	0.148396	0.0771725	0.447024	0.148389	0.134968	0.134551	0.00959417	-0.127299	-0.0342164	-0.0603814	0.0569261	0.0809112	0.243617	0.344928	-0.143971	0.0330766	0.014894	-0.332635	0.0377332	0.341323	0.0185994	0.482965	0.028249
68	0.211424	0.0104657	0.00575943	-0.0348454	-0.0767666	0.0686794	-0.0116122	0.0565907	0.00486037	0.0932096	0.0682529	-0.00851914	-0.00497595	0.057229	0.0105877	0.03866	0.03634	-0.070758	0.0682676	0.0918698	0.0870029	-0.0444371	0.0929925	0.0855898	0.123143	0.193475	0.299916	-0.0335652	0.214095	0.317707	0.299091	0.220448	0.0506434	-0.145894	-0.00384959	-0.118365	-0.0429024	0.153797	0.127205	0.469225	-0.0714232	0.122104	-0.0280828	-0.0791147	0.0525662	-0.0634166	0.109081	0.0803772	0.364229
69	0.204564	0.057608	0.0413589	-0.0299782	-0.145777	0.0270793	-0.0277727	0.0655075	0.0234235	0.0703508	0.0472871	-0.0045895	0.0136158	0.0314242	0.0502764	0.0967972	0.0757752	-0.0499721	0.0456609	0.148497	0.0333403	-0.0343172	0.0440253	0.0918451	0.0193363	0.152827	0.233041	0.0173442	0.152326	0.194831	0.246304	0.232082	0.0216413	-0.0761595	-0.0244217	-0.0884173	0.0012544	0.125314	0.0905742	0.280624	-0.0674462	0.122075	-0.0249655	-0.0885424	0.00359711	-0.0500862	0.0467973	0.0750519	0.298258
70	0.152519	0.0486886	0.0281201	-0.0284683	-0.101088	0.0390098	-0.0498532	0.0705033	0.0254789	0.0794452	0.0550527	-0.0154066	0.0171445	0.0452152	0.0429095	0.0705853	0.0475397	-0.0356401	0.0461391	0.0818922	0.0654499	0.0214863	0.0153947	0.105981	0.00466608	0.136438	0.222776	0.00859229	0.156933	0.154167	0.248005	0.324868	0.0142377	-0.0656033	-0.0502276	-0.0803727	-0.00643177	0.145101	0.0734728	0.31479	-0.0674836	0.108289	-0.0181176	-0.0967721	0.039942	0.009132	0.0220526	0.0954342	0.267627
36	0.135771	-0.00774934	-0.0332521	-0.0465809	0.0530628	-0.0169926	-0.0348754	0.0216907	-0.0186827	0.0123315	-0.018853	-0.0143387	-0.0286593	0.0222372	-0.00303083	-0.024037	-0.045882	-0.0169217	0.111026	-0.0224742	-0.00133853	-0.0778308	0.104465	0.0853121	0.0430468	0.564498	0.107085	-0.0314262	0.0227125	0.0928745	0.10216	0.0786693	0.172593	-0.114475	0.052473	0.0848967	-0.0107076	0.0976454	0.0491479	0.0800242	-0.0471519	0.0640449	-0.0381865	-0.00407791	-0.0140387	-0.0782898	0.111191	0.0825823	0.284653
37	-0.297095	-0.0235683	-0.0161088	-0.0799028	0.0321148	-0.041671	0.105259	-0.144633	-0.110844	-0.078762	-0.0479722	0.106399	-0.13702	-0.0307041	-0.0646786	-0.0254821	-0.0508423	0.0565539	-0.149128	0.134718	0.22293	0.00958719	0.128946	-0.0470487	-0.108149	-0.0522015	-0.0816811	-0.0196606	-0.148326	-0.153021	-0.0885956	-0.0188493	-0.0704498	0.682629	-0.276047	-0.123527	-0.0877619	-0.134059	-0.296929	-0.148297	-0.354968	-0.310143	-0.124678	0.114111	0.289114	0.0045756	0.109716	-0.0702881	0.0336537
38	0.285581	-0.0234117	-0.00352103	0.00394488	0.0520061	-0.207075	-0.121517	0.237345	0.0804323	0.221908	-0.202686	-0.192876	0.0728854	0.210182	0.00965133	-0.0155552	-0.0282235	-0.317725	-0.0454718	0.0305173	-0.243476	-0.0368604	-0.123856	0.0778178	-0.0325624	0.0498421	-0.0409145	0.00834132	0.0120286	0.0506559	0.0172547	-0.033038	-0.00198182	-0.429567	0.480722	0.23946	0.116825	0.0452961	0.112337	-0.127607	0.0133486	0.012707	0.133603	-0.121293	-0.248318	-0.0115842	-0.109543	0.104926	-0.0729471
39	-0.122177	0.120133	0.0348022	0.00334556	-0.14349	-0.00979856	-0.00816227	-0.0653036	-0.119495	-0.0180005	0.0366009	0.170622	-0.122036	-0.107984	0.114139	0.0432726	0.133731	-0.0210665	-0.155244	0.18041	-0.298739	-0.185342	0.0825746	0.233937	0.142289	0.0934936	-0.0457515	-0.00124011	0.0977205	0.0460305	0.00104072	-0.0324633	0.0391328	-0.206852	0.201367	0.632869	-0.0110069	0.209963	-0.0232268	-0.177923	-0.26752	-0.256457	-0.120467	-0.153634	-0.27477	-0.168504	0.0192037	0.207406	-0.0719163
40	0.0691165	-0.0591333	-0.0355737	0.0401721	0.099675	-0.123769	-0.164707	0.0745121	-0.0159428	0.152136	-0.138344	-0.199938	-0.0120356	0.163276	-0.0344049	-0.0496813	-0.0649543	-0.189431	-0.125902	0.0528315	-0.169056	0.0404656	-0.14542	0.273071	-0.0509516	-0.0259541	-0.015197	0.0176426	0.0353751	-0.0219699	-0.0376865	-0.0350224	0.00417514	-0.217318	0.127966	0.147327	0.453846	0.0217043	0.0999395	-0.0943624	-0.018122	-0.0584209	0.109381	-0.329046	-0.164993	0.0851672	-0.154222	0.286773	-0.0989847
41	0.140804	0.0674655	0.255742	-0.00461422	-0.142503	0.0249371	-0.0914768	0.0571398	0.0223726	0.0105176	0.0490382	-0.00633566	0.0136412	-0.0287304	0.0498717	0.227094	0.19381	-0.104398	-0.0589808	-0.0184551	-0.0505399	-0.17745	0.168416	0.0824635	0.0626996	0.0655214	-0.0108721	-0.0615691	0.0405112	0.0155101	0.0175024	0.00830171	-0.0158981	-0.149878	0.028888	0.0713565	0.0924459	0.525794	-0.0444014	0.00680263	0.0276627	0.0719274	-0.0138163	0.0839662	-0.0445161	-0.170636	0.125019	0.0468895	0.101456
71	0.0249902	-0.0900039	0.00494873	-0.0901398	0.089319	-0.188421	-0.171762	-0.0378298	-0.082418	0.180136	-0.210602	-0.228893	-0.0994052	0.173479	-0.0951928	-0.0630557	-0.0572113	-0.222373	-0.0490991	0.0295393	-0.0938558	0.0919994	0.034878	0.232153	0.247827	-0.0166658	0.0495507	-0.0878765	0.285926	0.105351	-0.0117785	-0.0299483	-0.0144845	-0.168418	0.00492273	-0.105924	-0.0145179	-0.0689102	0.784261	0.0585473	-0.0819636	-0.0126561	-0.112983	-0.146069	-0.109511	0.0948125	0.0732985	0.250813	0.00361277
72	0.0885656	-0.0771826	-0.0433119	-0.0600997	0.0740523	0.333859	-0.00726495	0.0212556	0.109687	-0.0892764	0.282997	0.0982841	0.0897793	-0.113634	-0.0474275	0.0079612	0.0495368	0.133483	-0.0557565	-0.0232242	0.249787	0.201227	-0.00416062	0.0881394	0.185884	-0.0199675	0.0928995	-0.073241	0.123494	0.0786687	0.0423845	0.0176444	0.0194829	-0.0617757	-0.114996	-0.199878	-0.0782829	0.0253436	0.10096	0.741913	-0.0151612	0.10552	-0.0763602	-0.121778	0.23227	0.187805	0.0307904	0.101988	0.0735857
42	0.159614	-0.0177151	-0.0653165	0.129767	0.00427772	0.158897	0.117585	0.0212212	0.0950756	-0.10415	0.141935	0.00802557	0.148132	-0.0658761	0.0177339	-0.0476098	-0.0335452	0.224648	0.371188	-0.319079	0.0414492	-0.0317209	-0.125337	-0.427145	-0.0701278	-0.0444532	0.0675956	-0.0199172	-0.123124	0.045482	0.0509048	0.0204438	0.0373148	-0.349334	-0.038633	-0.27201	-0.0848377	-0.0701518	-0.00869819	0.127345	0.686695	0.458273	0.155549	0.210496	-0.0442704	-0.0639603	-0.0965333	-0.407579	-0.0077444
73	0.341127	-0.0549972	-0.0505741	0.0597223	0.0414753	0.0639287	-0.037465	0.111915	0.170695	-0.0121544	0.0388667	-0.0903284	0.199128	-0.0182996	-0.0398546	-0.0347113	-0.0283801	0.035196	0.340089	-0.179315	-0.0200629	-0.0341578	-0.0612843	-0.195233	-0.0370104	-0.0257769	0.0560145	-0.0412266	-0.0423967	0.0355614	0.0314013	0.0165531	0.0257073	-0.265746	-0.03158	-0.246755	-0.0186285	-0.0429186	0.0256219	0.0953416	0.45936	0.798114	0.122352	0.105241	-0.078855	-0.0631345	-0.0322832	-0.183898	0.038828
51	-0.102132	-0.139284	-0.0231394	-0.103177	0.10752	0.513123	0.141377	-0.0799076	0.215112	-0.443256	0.425774	0.326715	0.186464	-0.408333	-0.102345	-0.0904834	-0.0798483	0.475851	0.00147418	0.0420717	0.263053	0.194387	-0.267648	-0.0467965	-0.076459	-0.0679166	-0.0152832	-0.0135365	-0.018237	-0.0274102	0.012269	-0.000782115	-0.00589524	0.00662752	0.00616311	-0.209215	-0.00848374	-0.00458982	-0.0290321	0.204934	0.0655086	0.0900747	-0.133046	0.0156288	0.244392	0.174593	-0.205871	-0.0407113	-0.167357
50	0.0416131	-0.0406822	0.065861	-0.105717	0.0592159	0.367664	0.154989	0.165194	0.330936	-0.339613	0.32751	0.244658	0.296327	-0.265904	-0.0311208	0.0445315	-0.0195282	0.406945	-0.00380272	0.113377	0.180377	0.194072	-0.261926	0.0223531	-0.0172808	0.0391601	-0.0326157	0.102416	0.0380173	-0.00371833	-0.0102853	-0.0256267	0.0184081	-0.0228093	0.0566887	-0.142143	0.0881074	-0.058903	0.0118463	0.136567	-0.00491743	0.0501866	-0.164607	0.0297007	0.148215	0.168677	-0.187917	0.0241545	-0.101967
48	-0.043554	0.0755487	-0.00876338	0.210286	-0.0503297	-0.149004	-0.172431	-0.0207096	-0.052625	0.17982	-0.110682	-0.20128	0.000859976	0.155232	0.0777661	0.0170353	-0.0180568	-0.204532	-0.0476822	-0.212829	-0.0356377	0.137877	0.063745	0.258701	-0.106903	-0.0277634	0.066842	-0.02945	0.058735	0.0295326	0.0924044	0.104708	-0.0452277	-0.172911	0.0654563	0.10129	0.0920844	-0.0283167	0.137077	-0.0148778	0.0524999	-0.0558513	0.281962	-0.149447	0.00262873	0.194828	0.0447554	0.288525	-0.053517
49	0.0067911	-0.0697721	-0.0108181	-0.00901951	0.139659	-0.276788	-0.234024	-0.00385694	-0.140015	0.321438	-0.285512	-0.305322	-0.142262	0.324944	-0.0613453	-0.0756102	-0.0680948	-0.369564	-0.147443	0.0408115	-0.221023	0.1653	-0.105526	0.413236	0.0574669	-0.0274647	-0.0204444	-0.0966338	0.20315	-0.00128731	-0.0735169	-0.0622128	-0.0571433	-0.0946007	0.0276045	0.0370458	0.226853	-0.0760634	0.346238	-0.105698	-0.0748606	-0.128419	0.0532401	-0.416524	-0.206878	0.21668	-0.0638971	0.468765	-0.115843
53	0.181371	0.00399834	-0.0176565	-0.0234301	0.0287345	-0.0611906	-0.0231486	-0.0547059	-0.0720352	0.0781706	-0.0557347	-0.0615147	-0.0709437	0.0772753	0.063794	0.0610722	0.0690014	-0.0992706	0.0560259	0.0991187	-0.0472922	0.0101051	-0.195418	-0.178959	-0.0100726	-0.00673332	-0.00105022	-0.0308731	-0.0141927	0.0241489	0.0256794	-0.00100131	-0.00234678	-0.0738335	0.16867	-0.0147822	0.0921093	-0.027099	-0.0435808	-0.0272398	-0.0113128	-0.00706242	-0.0180706	0.173942	-0.0321018	0.0229868	-0.21418	-0.188746	-0.010672
52	0.0636072	0.126477	0.00821682	0.00911778	-0.00983509	-0.0228979	-0.0139526	0.0260066	0.0075421	0.0176079	0.0267602	-0.00111538	0.0086595	0.0103781	0.21002	0.0702977	0.11593	-0.015815	-0.0116845	-0.00719871	0.0859881	0.127569	-0.108155	-0.0959918	-0.0254237	-0.0101764	-0.0130542	-0.0347093	0.00828843	-0.0143975	0.00341714	0.000707129	0.00955892	0.000882732	0.0384395	0.0119363	0.0135681	-0.0568433	-0.0667802	-0.0368827	0.0108351	-0.0325789	-0.00142386	0.0945404	0.123906	0.141999	-0.144855	-0.14219	-0.0130439
[truncated: 24 more columns]

## Sheet: TableS6_VarCorrsLD_full
Table S6. Pearson correlation coefficients for the full set of locally derived environmental variables and large dams. The field numbers listed here match those listed in Table S3.
Field No.	8	17	54	18	55	56	10	9	57	11	13	14	15	16	58	59	19	12	1	2	5	3	6	4	46	20	44	21	22	60	61	62	23	24	25	26	27	28	29	30	31	32	63	7	64	65	66	67	43
8	1	0.0225967	-0.0139639	0.151376	-0.000195061	0.0117965	-0.0868115	0.7912	0.726769	-0.00931866	0.0191772	-0.0623724	0.738148	-0.0316793	0.0773185	0.0294546	0.0443459	0.00132203	0.0758911	-0.101585	0.0398942	0.290606	-0.129555	0.0754929	-0.0357897	-0.00250246	0.000182744	0.0505035	-0.0284981	-0.0013116	-0.00171799	-0.0260262	0.0412972	-0.158134	0.0368964	-0.174232	-0.0109679	0.045662	0.0400361	0.154696	0.19757	0.392208	0.173961	0.145943	-0.000206918	0.266681	-0.0901972	0.0616143	0.0836186
17	0.0225967	1	0.738436	0.132102	-0.793761	0.0954784	0.00459252	0.0640647	0.153616	-0.158615	0.470555	0.257644	0.176641	-0.28129	0.958458	0.702558	0.524993	0.141208	-0.0261818	-0.0488014	0.0145386	0.174624	0.0600614	0.208701	-0.0124299	-0.00813754	-0.000918019	0.206627	0.0695928	0.00267727	0.0279213	0.0393905	0.184794	0.0764313	-0.0163063	-0.0965656	-0.0289252	-0.0172222	0.0129294	0.0077384	-0.0758802	-0.0472572	0.217116	0.0778957	0.0292271	0.175503	0.0820171	0.225984	-0.0312351
54	-0.0139639	0.738436	1	0.0316808	-0.832723	0.0202846	-0.0254138	0.00656024	0.0561845	-0.0670965	0.302959	0.451546	0.0576949	-0.215896	0.70718	0.962321	0.898778	0.046081	-0.0235939	0.0225081	-0.0861055	0.033641	0.134116	0.169109	0.095246	-0.00744372	0.00133894	0.13436	0.144962	0.0195324	0.0302358	0.0408578	0.0217611	0.0414615	-0.0354912	-0.0489245	-0.0199511	0.0977353	-0.00482907	-0.021419	-0.0461601	-0.0493119	0.0773484	0.0692551	-0.0518059	0.0369511	0.123332	0.167671	-0.0293117
18	0.151376	0.132102	0.0316808	1	-0.144819	0.078096	0.102317	0.0705086	0.0387342	0.0167068	0.120207	0.0131247	0.287909	0.016776	0.148055	0.0237151	0.0115444	0.0587485	-0.0924644	-0.301302	-0.0611973	0.0717602	0.00598849	0.0599274	-0.0529507	-0.047922	0.180455	-0.0543676	0.131277	0.171582	0.150609	0.125841	0.284649	-0.168715	0.0952239	0.0738646	-0.10735	0.0139422	-0.0236735	0.112236	0.0234802	-0.029019	0.878066	-0.126114	-0.0291609	0.133716	-0.166874	-0.00565422	-0.0618315
55	-0.000195061	-0.793761	-0.832723	-0.144819	1	-0.0596674	-0.00805879	-0.0183601	-0.0565914	0.0652249	-0.35922	-0.367582	-0.0884645	0.253651	-0.759672	-0.764812	-0.707691	-0.0635835	-0.0310443	0.0344688	0.0299752	-0.117154	-0.074069	-0.211251	-0.0317114	0.00921825	-0.0265512	-0.265773	-0.188463	-0.0439556	-0.0847654	-0.0992356	-0.342616	-0.0020941	0.00572539	0.0943953	0.0221744	-0.0527352	-0.0320769	-0.0415847	0.0706615	0.0475582	-0.198116	-0.0363477	0.0102478	-0.127456	-0.0723065	-0.212967	0.0331872
56	0.0117965	0.0954784	0.0202846	0.078096	-0.0596674	1	0.68337	0.0131375	0.222051	-0.690271	0.923267	0.773103	0.232248	-0.65736	0.0815436	0.0137798	-0.010917	0.821684	-0.0127817	-0.139776	0.227171	0.277308	-0.079882	0.209078	0.080868	-0.0254441	0.1429	0.128361	0.121694	0.0666348	0.0679631	0.0719603	0.130721	-0.0450477	-0.1252	-0.177613	0.053174	0.0194604	-0.0681023	0.422419	0.0711788	0.132383	0.085813	-0.167712	0.204326	0.275715	-0.0404029	0.227695	-0.0406741
10	-0.0868115	0.00459252	-0.0254138	0.102317	-0.00805879	0.68337	1	-0.133704	-0.051501	-0.458804	0.607562	0.743706	-0.0217826	-0.321191	0.000128059	-0.0260451	-0.0275009	0.663774	0.0413658	-0.108586	0.108501	0.0327665	0.14024	0.0987365	0.00950243	-0.0212326	0.0566046	-0.00445645	-0.0479117	-0.00426768	0.0241199	0.045917	0.0965262	-0.0364617	-0.0882037	-0.0602464	-0.0472805	-0.0127437	-0.0992645	0.207898	0.142202	0.049514	0.0951349	-0.0739485	0.133522	0.0388161	0.118811	0.106449	-0.0578895
9	0.7912	0.0640647	0.00656024	0.0705086	-0.0183601	0.0131375	-0.133704	1	0.906864	-0.000326011	0.0363693	-0.0868987	0.885723	-0.033156	0.0833063	-0.00175239	-0.025468	0.000362895	0.0257297	-0.123137	0.110116	0.404728	-0.187555	0.10028	-0.0773096	-0.0387566	-0.0478114	0.134202	-0.0855849	-0.0438714	-0.0385503	-0.0473144	-0.0115034	-0.0734908	0.0570677	-0.148703	0.0599941	0.0294903	-0.0621692	0.108394	0.112712	0.315984	0.0752882	0.187867	0.0612398	0.37618	-0.114741	0.0991026	-0.0884325
57	0.726769	0.153616	0.0561845	0.0387342	-0.0565914	0.222051	-0.051501	0.906864	1	-0.348334	0.256114	0.0312509	0.965308	-0.391166	0.162779	0.0478355	-0.00016751	0.261512	0.00356006	-0.160764	0.127095	0.488672	-0.190866	0.175961	-0.03997	-0.0408001	-0.0370005	0.246941	-0.0091957	-0.056992	-0.0461299	-0.0459076	-0.0111689	-0.0509355	-0.00351438	-0.192251	0.0797479	-0.00916189	-0.0545258	0.132079	0.130702	0.278063	0.0625505	0.194936	0.0800924	0.462564	-0.100248	0.188336	-0.0942346
11	-0.00931866	-0.158615	-0.0670965	0.0167068	0.0652249	-0.690271	-0.458804	-0.000326011	-0.348334	1	-0.673083	-0.495739	-0.33088	0.956028	-0.142894	-0.0623477	-0.0162184	-0.771427	-0.00814569	0.1626	-0.167002	-0.288824	0.0030367	-0.184401	-0.0883618	0.0238878	-0.030976	-0.192171	-0.104019	0.0384568	0.0274531	0.0079398	-0.0350258	-0.0324349	0.154044	0.194149	-0.0453759	0.0776869	-0.0134066	-0.220429	-0.0922893	-0.0505399	-0.0151417	-0.0561217	-0.157363	-0.277308	-0.0606045	-0.220145	0.0464929
13	0.0191772	0.470555	0.302959	0.120207	-0.35922	0.923267	0.607562	0.0363693	0.256114	-0.673083	1	0.784725	0.274039	-0.691253	0.442171	0.283347	0.192929	0.782852	-0.0214341	-0.142734	0.206986	0.313246	-0.0476172	0.265924	0.0668861	-0.0256946	0.126315	0.193523	0.134729	0.0600997	0.0710192	0.0789887	0.18719	-0.0104348	-0.117273	-0.194707	0.0359716	0.0106037	-0.0553775	0.377427	0.0338105	0.0991098	0.159856	-0.118553	0.192398	0.31213	-0.00416178	0.289045	-0.0481086
14	-0.0623724	0.257644	0.451546	0.0131247	-0.367582	0.773103	0.743706	-0.0868987	0.0312509	-0.495739	0.784725	1	0.0307421	-0.503641	0.238138	0.430059	0.428892	0.67182	-0.0210332	-0.0647539	0.107427	0.0995765	0.101535	0.192534	0.123491	-0.0238787	0.0420961	0.0523151	0.0839331	0.00450999	0.0120396	0.0254022	0.0784217	-0.0275499	-0.0867034	-0.113926	-0.00773024	0.066735	-0.0767151	0.295152	0.068469	0.0529146	0.0118041	-0.0900701	0.129877	0.0997241	0.109562	0.201801	-0.0577606
15	0.738148	0.176641	0.0576949	0.287909	-0.0884645	0.232248	-0.0217826	0.885723	0.965308	-0.33088	0.274039	0.0307421	1	-0.368851	0.188963	0.0475399	-0.00077056	0.265572	0.0394101	-0.239158	0.11457	0.491687	-0.180732	0.17402	-0.0637621	-0.0489082	0.0140871	0.226081	0.0136809	-0.0135663	-0.00365909	-0.0077075	0.0589544	-0.0909946	0.0134755	-0.176713	0.0447794	-0.0106343	-0.0591291	0.151225	0.148138	0.280236	0.291305	0.164852	0.0742824	0.480694	-0.133158	0.17199	-0.104396
16	-0.0316793	-0.28129	-0.215896	0.016776	0.253651	-0.65736	-0.321191	-0.033156	-0.391166	0.956028	-0.691253	-0.503641	-0.368851	1	-0.260934	-0.199682	-0.154914	-0.724428	0.0225837	0.150993	-0.143933	-0.318581	0.0221432	-0.231043	-0.110355	0.0237443	-0.0200372	-0.264612	-0.163617	0.0401031	0.0268414	0.00509698	-0.153819	-0.0257287	0.137151	0.20872	-0.0592988	0.0551596	-0.0294055	-0.232736	-0.0493677	-0.0413085	-0.0234909	-0.0566029	-0.133582	-0.309115	-0.0449589	-0.264109	0.0472376
58	0.0773185	0.958458	0.70718	0.148055	-0.759672	0.0815436	0.000128059	0.0833063	0.162779	-0.142894	0.442171	0.238138	0.188963	-0.260934	1	0.729355	0.590725	0.123292	-0.0276844	-0.0251097	-0.0202802	0.165249	-0.00406364	0.161578	0.012928	-0.0092492	-0.00132069	0.191211	0.055343	0.0144269	0.0315818	0.0374801	0.174765	0.0283793	0.0784221	-0.0742519	-0.01302	-0.0303286	0.00321069	0.000606103	-0.0906453	-0.0498566	0.229626	0.0837125	-0.00490656	0.172727	0.0117923	0.175906	-0.0364274
59	0.0294546	0.702558	0.962321	0.0237151	-0.764812	0.0137798	-0.0260451	-0.00175239	0.0478355	-0.0623477	0.283347	0.430059	0.0475399	-0.199682	0.729355	1	0.960985	0.039571	-0.028828	0.055342	-0.109074	0.0206145	0.0749729	0.118752	0.103031	-0.00785752	-0.00346362	0.0995373	0.119886	0.0191416	0.0244446	0.0268411	0.0025544	0.0180543	0.018193	-0.0385751	0.00483224	0.0885014	-0.0130252	-0.0290122	-0.0514815	-0.0465385	0.0666483	0.0720606	-0.0726408	0.0276561	0.0604272	0.117212	-0.031763
19	0.0443459	0.524993	0.898778	0.0115444	-0.707691	-0.010917	-0.0275009	-0.025468	-0.00016751	-0.0162184	0.192929	0.428892	-0.00077056	-0.154914	0.590725	0.960985	1	-0.00189728	-0.0152294	0.0837278	-0.13845	-0.0221237	0.0421615	0.0716659	0.118455	-0.00764653	0.000959853	0.0760666	0.134938	0.0305081	0.0325531	0.0303216	0.0160796	-0.0277544	0.0588937	-0.022313	0.0221898	0.106433	-0.00810024	-0.0252898	-0.0466248	-0.0410641	0.0363743	0.05593	-0.100295	-0.00977813	0.01625	0.0638466	-0.0308013
12	0.00132203	0.141208	0.046081	0.0587485	-0.0635835	0.821684	0.663774	0.000362895	0.261512	-0.771427	0.782852	0.67182	0.265572	-0.724428	0.123292	0.039571	-0.00189728	1	-0.00509532	-0.192466	0.249638	0.31117	0.0393683	0.229285	0.0700128	-0.0309658	0.100168	0.205071	0.0924295	0.0201977	0.0371324	0.0440126	0.0850461	0.0175376	-0.175362	-0.171693	-0.0353256	-0.0119507	-0.061302	0.344047	0.0970058	0.0442356	0.0808489	-0.0365063	0.224079	0.304746	0.088598	0.255235	-0.0209689
1	0.0758911	-0.0261818	-0.0235939	-0.0924644	-0.0310443	-0.0127817	0.0413658	0.0257297	0.00356006	-0.00814569	-0.0214341	-0.0210332	0.0394101	0.0225837	-0.0276844	-0.028828	-0.0152294	-0.00509532	1	-0.189103	0.169465	0.0219526	0.0770078	-0.178689	-0.129455	0.211293	0.0744008	0.153893	-0.120017	0.0128368	0.079306	0.0976643	-0.0212416	-0.00571008	-0.11305	-0.223976	-0.0607038	-0.0557403	-0.0872039	-0.0889775	0.315945	0.371293	0.103639	0.276798	0.124836	-0.014252	0.162573	-0.139386	0.0975496
2	-0.101585	-0.0488014	0.0225081	-0.301302	0.0344688	-0.139776	-0.108586	-0.123137	-0.160764	0.1626	-0.142734	-0.0647539	-0.239158	0.150993	-0.0251097	0.055342	0.0837278	-0.192466	-0.189103	1	-0.102816	-0.121597	-0.148198	-0.00898313	0.013272	-0.00665465	-0.0624368	0.0325477	-0.0747723	-0.0341219	-0.0341417	-0.0569557	-0.0412671	0.18012	0.128724	0.0679418	0.107002	0.0861866	-0.0253678	-0.0611278	-0.377831	-0.186322	-0.36149	-0.192454	-0.107287	-0.135983	-0.146163	-0.0188814	-0.0517566
5	0.0398942	0.0145386	-0.0861055	-0.0611973	0.0299752	0.227171	0.108501	0.110116	0.127095	-0.167002	0.206986	0.107427	0.11457	-0.143933	-0.0202802	-0.109074	-0.13845	0.249638	0.169465	-0.102816	1	0.538189	0.00758451	-0.035233	-0.0154105	0.0133232	0.187153	0.046926	-0.0217931	0.0885554	0.14436	0.177847	0.0486182	0.318542	-0.289073	-0.375256	-0.0685138	0.0178585	-0.0959133	0.240957	-0.0530609	-0.0264812	0.013845	0.318917	0.963387	0.491248	0.130717	-0.00737874	0.175297
3	0.290606	0.174624	0.033641	0.0717602	-0.117154	0.277308	0.0327665	0.404728	0.488672	-0.288824	0.313246	0.0995765	0.491687	-0.318581	0.165249	0.0206145	-0.0221237	0.31117	0.0219526	-0.121597	0.538189	1	-0.353353	0.332971	0.0190182	-0.0350269	0.0919294	0.202562	0.157736	0.0041968	0.0207692	0.0580711	0.0442472	0.0848257	-0.100792	-0.229706	0.120974	-0.0210434	0.0851887	0.232857	-0.090672	-0.055433	0.112098	-0.164445	0.499357	0.984816	-0.242259	0.370292	-0.102263
6	-0.129555	0.0600614	0.134116	0.00598849	-0.074069	-0.079882	0.14024	-0.187555	-0.190866	0.0030367	-0.0476172	0.101535	-0.180732	0.0221432	-0.00406364	0.0749729	0.0421615	0.0393683	0.0770078	-0.148198	0.00758451	-0.353353	1	0.323841	0.0968304	0.0555042	0.0289476	-0.0810543	0.0194238	0.0673411	0.0428902	0.0216296	-0.00601962	0.130144	-0.126507	-0.0545392	-0.211197	0.137719	0.0367104	-0.0450568	-0.0426939	0.0126664	0.0351913	0.415748	0.0928189	-0.343005	0.938078	0.288541	0.231584
4	0.0754929	0.208701	0.169109	0.0599274	-0.211251	0.209078	0.0987365	0.10028	0.175961	-0.184401	0.265924	0.192534	0.17402	-0.231043	0.161578	0.118752	0.0716659	0.229285	-0.178689	-0.00898313	-0.035233	0.332971	0.323841	1	0.133839	0.0226981	0.069955	0.1606	0.31331	0.0599754	-0.00348338	0.00946876	0.0470844	-0.0472076	0.00268279	0.111656	0.150503	0.0927826	0.242897	0.104611	-0.288974	-0.129659	0.0672385	-0.396396	0.0120146	0.37206	0.31084	0.974782	0.0499338
46	-0.0357897	-0.0124299	0.095246	-0.0529507	-0.0317114	0.080868	0.00950243	-0.0773096	-0.03997	-0.0883618	0.0668861	0.123491	-0.0637621	-0.110355	0.012928	0.103031	0.118455	0.0700128	-0.129455	0.013272	-0.0154105	0.0190182	0.0968304	0.133839	1	0.0171944	0.162441	-0.0516132	0.622218	0.373358	0.141126	0.101522	-0.0270978	-0.0294655	-0.078965	-0.104308	-0.0345094	0.0328437	0.19868	0.126967	-0.144082	-0.0597213	-0.144479	-0.0338958	-0.021486	0.0104735	0.109752	0.12252	0.0223646
20	-0.00250246	-0.00813754	-0.00744372	-0.047922	0.00921825	-0.0254441	-0.0212326	-0.0387566	-0.0408001	0.0238878	-0.0256946	-0.0238787	-0.0489082	0.0237443	-0.0092492	-0.00785752	-0.00764653	-0.0309658	0.211293	-0.00665465	0.0133232	-0.0350269	0.0555042	0.0226981	0.0171944	1	0.0775972	-0.0142642	0.0246202	0.072	0.080051	0.066036	0.11243	-0.0294863	0.0232133	0.0593171	-0.0167515	0.0641892	-0.0199065	-0.0169165	-0.040153	-0.0232679	-0.00921651	0.0258425	0.00633743	-0.0404771	0.0735584	0.0276062	0.199578
44	0.000182744	-0.000918019	0.00133894	0.180455	-0.0265512	0.1429	0.0566046	-0.0478114	-0.0370005	-0.030976	0.126315	0.0420961	0.0140871	-0.0200372	-0.00132069	-0.00346362	0.000959853	0.100168	0.0744008	-0.0624368	0.187153	0.0919294	0.0289476	0.069955	0.162441	0.0775972	1	-0.00626169	0.42943	0.803978	0.892208	0.865376	0.0296717	-0.0807942	-0.0544608	-0.120724	-0.0370509	0.015386	0.0606065	0.0539727	-0.0837493	0.0119812	0.218005	-0.0750701	0.13819	0.104319	0.019739	0.0595923	0.143671
21	0.0505035	0.206627	0.13436	-0.0543676	-0.265773	0.128361	-0.00445645	0.134202	0.246941	-0.192171	0.193523	0.0523151	0.226081	-0.264612	0.191211	0.0995373	0.0760666	0.205071	0.153893	0.0325477	0.046926	0.202562	-0.0810543	0.1606	-0.0516132	-0.0142642	-0.00626169	1	0.0313106	-0.017792	0.0493079	0.0489482	0.0970101	0.0678536	-0.0419234	-0.0804034	0.0641757	-0.0344859	-0.0988082	-0.0438569	-0.0486939	-0.0399261	-0.0118963	0.046878	0.026291	0.187605	-0.0228575	0.180447	-0.0245983
22	-0.0284981	0.0695928	0.144962	0.131277	-0.188463	0.121694	-0.0479117	-0.0855849	-0.0091957	-0.104019	0.134729	0.0839331	0.0136809	-0.163617	0.055343	0.119886	0.134938	0.0924295	-0.120017	-0.0747723	-0.0217931	0.157736	0.0194238	0.31331	0.622218	0.0246202	0.42943	0.0313106	1	0.631005	0.387623	0.318069	0.0684395	-0.158207	-0.0924133	-0.0887421	-0.0194496	0.0210463	0.237418	0.111842	-0.128508	-0.0805379	0.0891823	-0.20769	-0.0313565	0.183305	0.0254277	0.293977	0.0224981
60	-0.0013116	0.00267727	0.0195324	0.171582	-0.0439556	0.0666348	-0.00426768	-0.0438714	-0.056992	0.0384568	0.0600997	0.00450999	-0.0135663	0.0401031	0.0144269	0.0191416	0.0305081	0.0201977	0.0128368	-0.0341219	0.0885554	0.0041968	0.0673411	0.0599754	0.373358	0.072	0.803978	-0.017792	0.631005	1	0.759727	0.614364	0.0239157	-0.175039	0.0285005	-0.11225	-0.0525461	0.0122146	0.0916204	0.0072571	-0.0743345	-0.00728989	0.17745	-0.0588431	0.0494504	0.0188566	0.0646452	0.0522294	0.119939
61	-0.00171799	0.0279213	0.0302358	0.150609	-0.0847654	0.0679631	0.0241199	-0.0385503	-0.0461299	0.0274531	0.0710192	0.0120396	-0.00365909	0.0268414	0.0315818	0.0244446	0.0325531	0.0371324	0.079306	-0.0341417	0.14436	0.0207692	0.0428902	-0.00348338	0.141126	0.080051	0.892208	0.0493079	0.387623	0.759727	1	0.926002	0.01635	-0.0954583	0.0110483	-0.0888151	-0.0490555	0.0338873	-0.000767832	-0.000796763	-0.0834672	-0.0174101	0.18398	0.00167464	0.113287	0.0330123	0.0394957	0.00142883	0.0956411
62	-0.0260262	0.0393905	0.0408578	0.125841	-0.0992356	0.0719603	0.045917	-0.0473144	-0.0459076	0.0079398	0.0789887	0.0254022	-0.0077075	0.00509698	0.0374801	0.0268411	0.0303216	0.0440126	0.0976643	-0.0569557	0.177847	0.0580711	0.0216296	0.00946876	0.101522	0.066036	0.865376	0.0489482	0.318069	0.614364	0.926002	1	0.0101728	-0.035414	-0.0444461	-0.0851722	-0.0433912	0.03161	-0.0200639	-0.0146214	-0.0755245	-0.00944933	0.171864	0.00699215	0.147093	0.0682159	0.0203413	0.010421	0.0924405
23	0.0412972	0.184794	0.0217611	0.284649	-0.342616	0.130721	0.0965262	-0.0115034	-0.0111689	-0.0350258	0.18719	0.0784217	0.0589544	-0.153819	0.174765	0.0025544	0.0160796	0.0850461	-0.0212416	-0.0412671	0.0486182	0.0442472	-0.00601962	0.0470844	-0.0270978	0.11243	0.0296717	0.0970101	0.0684395	0.0239157	0.01635	0.0101728	1	-0.0709998	0.00234726	-0.0507341	0.00494571	0.0644065	0.0101059	0.155141	-0.0664803	0.0164163	0.2927	-0.0893439	0.0355414	0.0577688	-0.0446022	0.0283892	0.0248441
24	-0.158134	0.0764313	0.0414615	-0.168715	-0.0020941	-0.0450477	-0.0364617	-0.0734908	-0.0509355	-0.0324349	-0.0104348	-0.0275499	-0.0909946	-0.0257287	0.0283793	0.0180543	-0.0277544	0.0175376	-0.00571008	0.18012	0.318542	0.0848257	0.130144	-0.0472076	-0.0294655	-0.0294863	-0.0807942	0.0678536	-0.158207	-0.175039	-0.0954583	-0.035414	-0.0709998	1	-0.585623	-0.323395	-0.180698	-0.0511526	-0.275333	-0.101785	-0.445119	-0.27267	-0.198036	0.241961	0.349261	0.0540417	0.168735	-0.0408332	0.0509976
25	0.0368964	-0.0163063	-0.0354912	0.0952239	0.00572539	-0.1252	-0.0882037	0.0570677	-0.00351438	0.154044	-0.117273	-0.0867034	0.0134755	0.137151	0.0784221	0.018193	0.0588937	-0.175362	-0.11305	0.128724	-0.289073	-0.100792	-0.126507	0.00268279	-0.078965	0.0232133	-0.0544608	-0.0419234	-0.0924133	0.0285005	0.0110483	-0.0444461	0.00234726	-0.585623	1	0.258012	0.113557	-0.0424613	0.0879034	-0.120895	-0.132265	-0.0747235	0.0632668	-0.130836	-0.242198	-0.0599544	-0.179065	-0.0257495	-0.0743762
26	-0.174232	-0.0965656	-0.0489245	0.0738646	0.0943953	-0.177613	-0.0602464	-0.148703	-0.192251	0.194149	-0.194707	-0.113926	-0.176713	0.20872	-0.0742519	-0.0385751	-0.022313	-0.171693	-0.223976	0.0679418	-0.375256	-0.229706	-0.0545392	0.111656	-0.104308	0.0593171	-0.120724	-0.0804034	-0.0887421	-0.11225	-0.0888151	-0.0851722	-0.0507341	-0.323395	0.258012	1	-0.0046051	-0.0156431	-0.0906361	-0.218395	-0.228437	-0.259742	0.0107971	-0.315759	-0.349669	-0.197892	-0.153089	0.0738082	-0.071523
27	-0.0109679	-0.0289252	-0.0199511	-0.10735	0.0221744	0.053174	-0.0472805	0.0599941	0.0797479	-0.0453759	0.0359716	-0.00773024	0.0447794	-0.0592988	-0.01302	0.00483224	0.0221898	-0.0353256	-0.0607038	0.107002	-0.0685138	0.120974	-0.211197	0.150503	-0.0345094	-0.0167515	-0.0370509	0.0641757	-0.0194496	-0.0525461	-0.0490555	-0.0433912	0.00494571	-0.180698	0.113557	-0.0046051	1	0.116372	-0.0111991	-0.0669881	-0.0721668	0.00128625	-0.123717	-0.2583	-0.0935739	0.12138	-0.163235	0.181742	-0.0811459
28	0.045662	-0.0172222	0.0977353	0.0139422	-0.0527352	0.0194604	-0.0127437	0.0294903	-0.00916189	0.0776869	0.0106037	0.066735	-0.0106343	0.0551596	-0.0303286	0.0885014	0.106433	-0.0119507	-0.0557403	0.0861866	0.0178585	-0.0210434	0.137719	0.0927826	0.0328437	0.0641892	0.015386	-0.0344859	0.0210463	0.0122146	0.0338873	0.03161	0.0644065	-0.0511526	-0.0424613	-0.0156431	0.116372	1	-0.00821908	0.0939157	-0.127461	-0.0271615	-0.0449568	-0.027795	0.0117592	-0.0241028	0.090904	0.0640739	0.104429
29	0.0400361	0.0129294	-0.00482907	-0.0236735	-0.0320769	-0.0681023	-0.0992645	-0.0621692	-0.0545258	-0.0134066	-0.0553775	-0.0767151	-0.0591291	-0.0294055	0.00321069	-0.0130252	-0.00810024	-0.061302	-0.0872039	-0.0253678	-0.0959133	0.0851887	0.0367104	0.242897	0.19868	-0.0199065	0.0606065	-0.0988082	0.237418	0.0916204	-0.000767832	-0.0200639	0.0101059	-0.275333	0.0879034	-0.0906361	-0.0111991	-0.00821908	1	0.0698229	-0.0945874	-0.0286112	-0.0569608	-0.173644	-0.109007	0.0957619	0.0616269	0.27177	0.0537976
30	0.154696	0.0077384	-0.021419	0.112236	-0.0415847	0.422419	0.207898	0.108394	0.132079	-0.220429	0.377427	0.295152	0.151225	-0.232736	0.000606103	-0.0290122	-0.0252898	0.344047	-0.0889775	-0.0611278	0.240957	0.232857	-0.0450568	0.104611	0.126967	-0.0169165	0.0539727	-0.0438569	0.111842	0.0072571	-0.000796763	-0.0146214	0.155141	-0.101785	-0.120895	-0.218395	-0.0669881	0.0939157	0.0698229	1	-0.0241436	0.0483511	0.0714666	-0.142552	0.225853	0.23284	-0.0313443	0.112044	0.0707111
31	0.19757	-0.0758802	-0.0461601	0.0234802	0.0706615	0.0711788	0.142202	0.112712	0.130702	-0.0922893	0.0338105	0.068469	0.148138	-0.0493677	-0.0906453	-0.0514815	-0.0466248	0.0970058	0.315945	-0.377831	-0.0530609	-0.090672	-0.0426939	-0.288974	-0.144082	-0.040153	-0.0837493	-0.0486939	-0.128508	-0.0743345	-0.0834672	-0.0755245	-0.0664803	-0.445119	-0.132265	-0.228437	-0.0721668	-0.127461	-0.0945874	-0.0241436	1	0.539201	0.167992	0.190554	-0.0862323	-0.0994246	0.00127721	-0.258034	-0.0420515
32	0.392208	-0.0472572	-0.0493119	-0.029019	0.0475582	0.132383	0.049514	0.315984	0.278063	-0.0505399	0.0991098	0.0529146	0.280236	-0.0413085	-0.0498566	-0.0465385	-0.0410641	0.0442356	0.371293	-0.186322	-0.0264812	-0.055433	0.0126664	-0.129659	-0.0597213	-0.0232679	0.0119812	-0.0399261	-0.0805379	-0.00728989	-0.0174101	-0.00944933	0.0164163	-0.27267	-0.0747235	-0.259742	0.00128625	-0.0271615	-0.0286112	0.0483511	0.539201	1	0.0838728	0.1645	-0.0727474	-0.0867069	0.0514684	-0.13345	0.0266565
63	0.173961	0.217116	0.0773484	0.878066	-0.198116	0.085813	0.0951349	0.0752882	0.0625505	-0.0151417	0.159856	0.0118041	0.291305	-0.0234909	0.229626	0.0666483	0.0363743	0.0808489	0.103639	-0.36149	0.013845	0.112098	0.0351913	0.0672385	-0.144479	-0.00921651	0.218005	-0.0118963	0.0891823	0.17745	0.18398	0.171864	0.2927	-0.198036	0.0632668	0.0107971	-0.123717	-0.0449568	-0.0569608	0.0714666	0.167992	0.0838728	1	-0.056945	0.0354623	0.176401	-0.0735021	0.0422393	-0.0360801
7	0.145943	0.0778957	0.0692551	-0.126114	-0.0363477	-0.167712	-0.0739485	0.187867	0.194936	-0.0561217	-0.118553	-0.0900701	0.164852	-0.0566029	0.0837125	0.0720606	0.05593	-0.0365063	0.276798	-0.192454	0.318917	-0.164445	0.415748	-0.396396	-0.0338958	0.0258425	-0.0750701	0.046878	-0.20769	-0.0588431	0.00167464	0.00699215	-0.0893439	0.241961	-0.130836	-0.315759	-0.2583	-0.027795	-0.173644	-0.142552	0.190554	0.1645	-0.056945	1	0.335936	-0.198245	0.474875	-0.385354	0.105053
64	-0.000206918	0.0292271	-0.0518059	-0.0291609	0.0102478	0.204326	0.133522	0.0612398	0.0800924	-0.157363	0.192398	0.129877	0.0742824	-0.133582	-0.00490656	-0.0726408	-0.100295	0.224079	0.124836	-0.107287	0.963387	0.499357	0.0928189	0.0120146	-0.021486	0.00633743	0.13819	0.026291	-0.0313565	0.0494504	0.113287	0.147093	0.0355414	0.349261	-0.242198	-0.349669	-0.0935739	0.0117592	-0.109007	0.225853	-0.0862323	-0.0727474	0.0354623	0.335936	1	0.480764	0.163576	0.0262798	0.1442
65	0.266681	0.175503	0.0369511	0.133716	-0.127456	0.275715	0.0388161	0.37618	0.462564	-0.277308	0.31213	0.0997241	0.480694	-0.309115	0.172727	0.0276561	-0.00977813	0.304746	-0.014252	-0.135983	0.491248	0.984816	-0.343005	0.37206	0.0104735	-0.0404771	0.104319	0.187605	0.183305	0.0188566	0.0330123	0.0682159	0.0577688	0.0540417	-0.0599544	-0.197892	0.12138	-0.0241028	0.0957619	0.23284	-0.0994246	-0.0867069	0.176401	-0.198245	0.480764	1	-0.256907	0.404945	-0.12416
66	-0.0901972	0.0820171	0.123332	-0.166874	-0.0723065	-0.0404029	0.118811	-0.114741	-0.100248	-0.0606045	-0.00416178	0.109562	-0.133158	-0.0449589	0.0117923	0.0604272	0.01625	0.088598	0.162573	-0.146163	0.130717	-0.242259	0.938078	0.31084	0.109752	0.0735584	0.019739	-0.0228575	0.0254277	0.0646452	0.0394957	0.0203413	-0.0446022	0.168735	-0.179065	-0.153089	-0.163235	0.090904	0.0616269	-0.0313443	0.00127721	0.0514684	-0.0735021	0.474875	0.163576	-0.256907	1	0.338276	0.238413
67	0.0616143	0.225984	0.167671	-0.00565422	-0.212967	0.227695	0.106449	0.0991026	0.188336	-0.220145	0.289045	0.201801	0.17199	-0.264109	0.175906	0.117212	0.0638466	0.255235	-0.139386	-0.0188814	-0.00737874	0.370292	0.288541	0.974782	0.12252	0.0276062	0.0595923	0.180447	0.293977	0.0522294	0.00142883	0.010421	0.0283892	-0.0408332	-0.0257495	0.0738082	0.181742	0.0640739	0.27177	0.112044	-0.258034	-0.13345	0.0422393	-0.385354	0.0262798	0.404945	0.338276	1	0.0292313
43	0.0836186	-0.0312351	-0.0293117	-0.0618315	0.0331872	-0.0406741	-0.0578895	-0.0884325	-0.0942346	0.0464929	-0.0481086	-0.0577606	-0.104396	0.0472376	-0.0364274	-0.031763	-0.0308013	-0.0209689	0.0975496	-0.0517566	0.175297	-0.102263	0.231584	0.0499338	0.0223646	0.199578	0.143671	-0.0245983	0.0224981	0.119939	0.0956411	0.0924405	0.0248441	0.0509976	-0.0743762	-0.071523	-0.0811459	0.104429	0.0537976	0.0707111	-0.0420515	0.0266565	-0.0360801	0.105053	0.1442	-0.12416	0.238413	0.0292313	1
47	0.0651093	-0.0270474	-0.0469483	-0.151456	0.0463769	0.211403	0.0660103	-0.0232526	0.0389836	-0.185918	0.176954	0.133213	-0.0008798	-0.189391	-0.0374175	-0.0496346	-0.0543961	0.22041	0.00203151	0.140712	0.150861	0.134161	0.125767	0.187732	0.365353	0.0540145	0.101997	-0.0178075	0.165007	0.0651149	0.0455645	0.02004	0.00799241	-0.0229094	-0.0756741	-0.0802542	-0.0101003	0.133039	0.223015	0.35204	-0.137411	0.0146258	-0.131954	-0.0156681	0.136529	0.118617	0.17351	0.210533	0.111291
33	-0.0425109	0.103989	0.0910301	-0.0330623	-0.200704	0.072581	0.0138111	-0.0525013	0.0185425	-0.254937	0.104469	0.077593	0.00858765	-0.302958	0.0971339	0.0645288	0.0683418	0.0961676	0.0906765	-0.0568131	-0.00698282	0.0912005	-0.0146251	0.149091	0.060985	0.347538	0.0686945	0.0904287	0.154695	0.0452355	0.0680651	0.0675717	0.0306394	-0.0272982	0.0175252	0.00373692	-0.00423648	-0.0269016	0.0398679	-0.0236253	-0.0371491	-0.00609343	-0.0144747	-0.00836223	-0.0222144	0.085121	0.016495	0.159565	0.0634635
45	0.127288	0.0259994	0.0165223	-0.0245442	-0.0563574	0.166277	0.0444173	-0.00864328	0.0114435	-0.0739472	0.157425	0.0932851	0.0045711	-0.0852903	0.0218618	0.00907022	0.0109689	0.114355	0.0483353	0.0925899	0.0836554	0.0213718	0.0706273	0.146982	0.0888123	0.17025	0.321765	-0.0112973	0.197042	0.232611	0.250575	0.229093	0.0413102	-0.0744916	-0.0691873	-0.154743	-0.00995185	0.139224	0.163612	0.410135	-0.0779291	0.119828	-0.0178053	-0.11411	0.0521988	0.00674122	0.0713606	0.129544	0.356857
34	0.124598	0.371536	0.226023	0.115538	-0.378256	0.144424	-0.0158083	0.14977	0.359874	-0.385203	0.271404	0.0736565	0.373608	-0.492475	0.361993	0.20035	0.152865	0.238865	0.0188967	-0.105117	0.0267655	0.28835	-0.164529	0.0886484	-0.0407898	-0.0242556	0.0130533	0.516749	0.0900032	-0.0096217	0.0343135	0.0467735	0.158659	0.0403739	0.0470577	-0.118766	-0.0307271	-0.0833416	-0.0720658	-0.041474	-0.0198987	-0.0383617	0.1704	0.138691	0.0212082	0.301062	-0.145266	0.0923053	-0.0728583
35	0.0113472	0.162979	0.0945751	-0.0479938	-0.207928	0.263292	-0.00769459	-0.0231882	0.0482087	-0.16926	0.296284	0.143816	0.0319941	-0.230562	0.145473	0.06472	0.0446176	0.191945	-0.0311013	0.0072322	0.0499878	0.326112	-0.0441582	0.450822	0.155109	0.0570941	0.148396	0.0771725	0.447024	0.148389	0.134968	0.134551	0.00959417	-0.127299	-0.0342164	-0.0603814	0.0569261	0.0809112	0.243617	0.344928	-0.143971	0.0330766	0.014894	-0.332635	0.0377332	0.341323	0.0185994	0.482965	0.028249
68	0.13515	0.0201307	0.00954414	-0.0348454	-0.0509133	0.162884	0.0331999	0.00839042	0.00486037	-0.0257015	0.152153	0.0878429	-0.00497595	-0.0367138	0.0218328	0.00800851	0.013643	0.092806	0.0682676	0.0918698	0.0870029	-0.0444371	0.0929925	0.0855898	0.123143	0.193475	0.299916	-0.0335652	0.214095	0.317707	0.299091	0.220448	0.0506434	-0.145894	-0.00384959	-0.118365	-0.0429024	0.153797	0.127205	0.469225	-0.0714232	0.122104	-0.0280828	-0.0791147	0.0525662	-0.0634166	0.109081	0.0803772	0.364229
69	0.133304	0.0419641	0.0309742	-0.0299782	-0.0851575	0.112795	0.0200466	0.0221376	0.0234235	-0.0182715	0.116178	0.0651084	0.0136158	-0.0350083	0.0438579	0.0269108	0.0327976	0.0552319	0.0456609	0.148497	0.0333403	-0.0343172	0.0440253	0.0918451	0.0193363	0.152827	0.233041	0.0173442	0.152326	0.194831	0.246304	0.232082	0.0216413	-0.0761595	-0.0244217	-0.0884173	0.0012544	0.125314	0.0905742	0.280624	-0.0674462	0.122075	-0.0249655	-0.0885424	0.00359711	-0.0500862	0.0467973	0.0750519	0.298258
70	0.0875911	0.0557218	0.0422885	-0.0284683	-0.102116	0.15022	0.0393573	0.00994976	0.0254789	-0.0519453	0.154662	0.0948248	0.0171445	-0.0704787	0.0515818	0.0299459	0.0309867	0.0840144	0.0461391	0.0818922	0.0654499	0.0214863	0.0153947	0.105981	0.00466608	0.136438	0.222776	0.00859229	0.156933	0.154167	0.248005	0.324868	0.0142377	-0.0656033	-0.0502276	-0.0803727	-0.00643177	0.145101	0.0734728	0.31479	-0.0674836	0.108289	-0.0181176	-0.0967721	0.039942	0.009132	0.0220526	0.0954342	0.267627
36	0.107907	0.00976075	0.00394024	-0.0465809	-0.0449299	-0.0154129	-0.0381924	0.00461586	-0.0186827	0.0613698	-0.00989542	-0.0219394	-0.0286593	0.0484021	0.00298401	-0.00861158	-0.00631378	-0.0345322	0.111026	-0.0224742	-0.00133853	-0.0778308	0.104465	0.0853121	0.0430468	0.564498	0.107085	-0.0314262	0.0227125	0.0928745	0.10216	0.0786693	0.172593	-0.114475	0.052473	0.0848967	-0.0107076	0.0976454	0.0491479	0.0800242	-0.0471519	0.0640449	-0.0381865	-0.00407791	-0.0140387	-0.0782898	0.111191	0.0825823	0.284653
37	-0.191028	-0.0325088	0.00793771	-0.0799028	0.0210001	-0.088761	0.00940875	-0.095272	-0.110844	0.063568	-0.0912254	-0.00220634	-0.13702	0.0645548	-0.0637995	-0.0204208	-0.028241	-0.0763034	-0.149128	0.134718	0.22293	0.00958719	0.128946	-0.0470487	-0.108149	-0.0522015	-0.0816811	-0.0196606	-0.148326	-0.153021	-0.0885956	-0.0188493	-0.0704498	0.682629	-0.276047	-0.123527	-0.0877619	-0.134059	-0.296929	-0.148297	-0.354968	-0.310143	-0.124678	0.114111	0.289114	0.0045756	0.109716	-0.0702881	0.0336537
38	0.154612	-0.00728308	-0.0362788	0.00394488	0.0253828	-0.154897	-0.148938	0.117895	0.0804323	0.13772	-0.140115	-0.170629	0.0728854	0.122481	0.054876	0.0229033	0.0498273	-0.212523	-0.0454718	0.0305173	-0.243476	-0.0368604	-0.123856	0.0778178	-0.0325624	0.0498421	-0.0409145	0.00834132	0.0120286	0.0506559	0.0172547	-0.033038	-0.00198182	-0.429567	0.480722	0.23946	0.116825	0.0452961	0.112337	-0.127607	0.0133486	0.012707	0.133603	-0.121293	-0.248318	-0.0115842	-0.109543	0.104926	-0.0729471
39	-0.106506	0.0878817	0.111958	0.00334556	-0.0543531	-0.120271	-0.0505466	-0.109693	-0.119495	0.129768	-0.0726952	-0.0238145	-0.122036	0.117053	0.0933493	0.121692	0.107895	-0.0954206	-0.155244	0.18041	-0.298739	-0.185342	0.0825746	0.233937	0.142289	0.0934936	-0.0457515	-0.00124011	0.0977205	0.0460305	0.00104072	-0.0324633	0.0391328	-0.206852	0.201367	0.632869	-0.0110069	0.209963	-0.0232268	-0.177923	-0.26752	-0.256457	-0.120467	-0.153634	-0.27477	-0.168504	0.0192037	0.207406	-0.0719163
40	-0.048442	0.0206803	0.00272667	0.0401721	-0.00139966	-0.0254545	-0.0897359	-0.0207777	-0.0159428	0.0293506	-0.0145824	-0.0642015	-0.0120356	0.0146403	0.0347821	0.0288864	0.0350973	-0.0989698	-0.125902	0.0528315	-0.169056	0.0404656	-0.14542	0.273071	-0.0509516	-0.0259541	-0.015197	0.0176426	0.0353751	-0.0219699	-0.0376865	-0.0350224	0.00417514	-0.217318	0.127966	0.147327	0.453846	0.0217043	0.0999395	-0.0943624	-0.018122	-0.0584209	0.109381	-0.329046	-0.164993	0.0851672	-0.154222	0.286773	-0.0989847
41	0.100829	-0.0607432	-0.0360207	-0.00461422	0.0545159	0.0174208	-0.00452921	0.0723209	0.0223726	0.0701646	-0.00799997	0.0120562	0.0136412	0.075114	-0.0705326	-0.0428909	-0.0387834	-0.0619714	-0.0589808	-0.0184551	-0.0505399	-0.17745	0.168416	0.0824635	0.0626996	0.0655214	-0.0108721	-0.0615691	0.0405112	0.0155101	0.0175024	0.00830171	-0.0158981	-0.149878	0.028888	0.0713565	0.0924459	0.525794	-0.0444014	0.00680263	0.0276627	0.0719274	-0.0138163	0.0839662	-0.0445161	-0.170636	0.125019	0.0468895	0.101456
71	-0.0382955	-0.0221645	-0.0270593	-0.0901398	0.0297616	-0.0437037	-0.0603584	-0.102439	-0.082418	-0.0486276	-0.0472936	-0.0642955	-0.0994052	-0.0378587	-0.029352	-0.0310253	-0.0335024	-0.0292528	-0.0490991	0.0295393	-0.0938558	0.0919994	0.034878	0.232153	0.247827	-0.0166658	0.0495507	-0.0878765	0.285926	0.105351	-0.0117785	-0.0299483	-0.0144845	-0.168418	0.00492273	-0.105924	-0.0145179	-0.0689102	0.784261	0.0585473	-0.0819636	-0.0126561	-0.112983	-0.146069	-0.109511	0.0948125	0.0732985	0.250813	0.00361277
72	0.13719	-0.0281581	-0.0322706	-0.0600997	0.023746	0.410369	0.224252	0.0749949	0.109687	-0.269617	0.352892	0.311627	0.0897793	-0.251015	-0.0315151	-0.0362326	-0.0345848	0.356405	-0.0557565	-0.0232242	0.249787	0.201227	-0.00416062	0.0881394	0.185884	-0.0199675	0.0928995	-0.073241	0.123494	0.0786687	0.0423845	0.0176444	0.0194829	-0.0617757	-0.114996	-0.199878	-0.0782829	0.0253436	0.10096	0.741913	-0.0151612	0.10552	-0.0763602	-0.121778	0.23227	0.187805	0.0307904	0.101988	0.0735857
42	0.146198	-0.0792763	-0.0916176	0.129767	0.0705542	0.119032	0.105005	0.0992351	0.0950756	-0.0939522	0.0749177	0.040617	0.148132	-0.0514288	-0.0714464	-0.0882806	-0.0764764	0.180054	0.371188	-0.319079	0.0414492	-0.0317209	-0.125337	-0.427145	-0.0701278	-0.0444532	0.0675956	-0.0199172	-0.123124	0.045482	0.0509048	0.0204438	0.0373148	-0.349334	-0.038633	-0.27201	-0.0848377	-0.0701518	-0.00869819	0.127345	0.686695	0.458273	0.155549	0.210496	-0.0442704	-0.0639603	-0.0965333	-0.407579	-0.0077444
73	0.290602	-0.0520947	-0.0536601	0.0597223	0.0529262	0.110052	0.0301158	0.186828	0.170695	-0.0412513	0.0774482	0.0224427	0.199128	-0.0283312	-0.0368516	-0.0428814	-0.0322161	0.0544671	0.340089	-0.179315	-0.0200629	-0.0341578	-0.0612843	-0.195233	-0.0370104	-0.0257769	0.0560145	-0.0412266	-0.0423967	0.0355614	0.0314013	0.0165531	0.0257073	-0.265746	-0.03158	-0.246755	-0.0186285	-0.0429186	0.0256219	0.0953416	0.45936	0.798114	0.122352	0.105241	-0.078855	-0.0631345	-0.0322832	-0.183898	0.038828
51	0.106461	-0.0730972	-0.0898436	-0.103177	0.0736979	0.26123	0.0970261	0.190516	0.215112	-0.203313	0.241362	0.154779	0.186464	-0.196178	-0.096129	-0.0903446	-0.0909425	0.20474	0.00147418	0.0420717	0.263053	0.194387	-0.267648	-0.0467965	-0.076459	-0.0679166	-0.0152832	-0.0135365	-0.018237	-0.0274102	0.012269	-0.000782115	-0.00589524	0.00662752	0.00616311	-0.209215	-0.00848374	-0.00458982	-0.0290321	0.204934	0.0655086	0.0900747	-0.133046	0.0156288	0.244392	0.174593	-0.205871	-0.0407113	-0.167357
50	0.151539	0.0787886	0.0549479	-0.105717	-0.0769715	0.236675	0.0984844	0.293169	0.330936	-0.199878	0.245292	0.204158	0.296327	-0.228572	0.025112	0.0473251	0.0445991	0.2119	-0.00380272	0.113377	0.180377	0.194072	-0.261926	0.0223531	-0.0172808	0.0391601	-0.0326157	0.102416	0.0380173	-0.00371833	-0.0102853	-0.0256267	0.0184081	-0.0228093	0.0566887	-0.142143	0.0881074	-0.058903	0.0118463	0.136567	-0.00491743	0.0501866	-0.164607	0.0297007	0.148215	0.168677	-0.187917	0.0241545	-0.101967
48	-0.0493726	0.0371213	0.0289387	0.210286	-0.108545	-0.0785912	0.00762799	-0.0304784	-0.052625	0.0773882	-0.0551618	-0.0658459	0.000859976	0.0852608	0.03067	0.0121528	0.0215621	-0.0753813	-0.0476822	-0.212829	-0.0356377	0.137877	0.063745	0.258701	-0.106903	-0.0277634	0.066842	-0.02945	0.058735	0.0295326	0.0924044	0.104708	-0.0452277	-0.172911	0.0654563	0.10129	0.0920844	-0.0283167	0.137077	-0.0148778	0.0524999	-0.0558513	0.281962	-0.149447	0.00262873	0.194828	0.0447554	0.288525	-0.053517
49	-0.131981	-0.0634795	-0.0580659	-0.00901951	0.0719127	-0.0977421	-0.110136	-0.151604	-0.140015	0.0537452	-0.11117	-0.123514	-0.142262	0.0566902	-0.0403248	-0.0228879	-0.000823671	-0.105494	-0.147443	0.0408115	-0.221023	0.1653	-0.105526	0.413236	0.0574669	-0.0274647	-0.0204444	-0.0966338	0.20315	-0.00128731	-0.0735169	-0.0622128	-0.0571433	-0.0946007	0.0276045	0.0370458	0.226853	-0.0760634	0.346238	-0.105698	-0.0748606	-0.128419	0.0532401	-0.416524	-0.206878	0.21668	-0.0638971	0.468765	-0.115843
53	0.104648	-0.0131995	-0.0138298	-0.0234301	0.0134025	-0.0354337	-0.0287701	-0.0768733	-0.0720352	0.0301149	-0.0365031	-0.0389103	-0.0709437	0.0271983	0.174288	0.214087	0.336344	-0.0416161	0.0560259	0.0991187	-0.0472922	0.0101051	-0.195418	-0.178959	-0.0100726	-0.00673332	-0.00105022	-0.0308731	-0.0141927	0.0241489	0.0256794	-0.00100131	-0.00234678	-0.0738335	0.16867	-0.0147822	0.0921093	-0.027099	-0.0435808	-0.0272398	-0.0113128	-0.00706242	-0.0180706	0.173942	-0.0321018	0.0229868	-0.21418	-0.188746	-0.010672
52	0.0219873	-0.0179789	-0.0205643	0.00911778	0.016731	-0.0204784	-0.0303408	-0.0128615	0.0075421	-0.00430633	-0.0250909	-0.0458022	0.0086595	-0.015612	0.053182	0.0677561	0.116578	-0.0134709	-0.0116845	-0.00719871	0.0859881	0.127569	-0.108155	-0.0959918	-0.0254237	-0.0101764	-0.0130542	-0.0347093	0.00828843	-0.0143975	0.00341714	0.000707129	0.00955892	0.000882732	0.0384395	0.0119363	0.0135681	-0.0568433	-0.0667802	-0.0368827	0.0108351	-0.0325789	-0.00142386	0.0945404	0.123906	0.141999	-0.144855	-0.14219	-0.0130439
[truncated: 24 more columns]

## Sheet: TableS7_VarCorrsSDL_full
Table S7. Pearson correlation coefficients for the full set of locally derived environmental variables and small dams. The field numbers listed here match those listed in Table S3.
Field No.	8	17	54	18	55	56	10	9	57	11	13	14	15	16	58	59	19	12	1	2	5	3	6	4	46	20	44	21	22	60	61	62	23	24	25	26	27	28	29	30	31	32	63	7	64	65	66	67	43
8	1	-0.0502815	-0.0144746	0.0833217	0.0467674	-0.208383	-0.1298	0.817479	0.747616	0.183682	-0.186437	-0.149624	0.73551	0.161213	-0.0763211	-0.0443761	-0.0460066	-0.215469	-0.0124019	-0.0260502	-0.0357414	0.355825	-0.155504	0.16511	0.00619866	-0.0361258	-0.0129658	0.208499	-0.00733474	-0.0387281	-0.0415735	-0.0362705	0.012815	-0.0583404	0.0652323	-0.0652201	0.0207254	-0.00280953	0.0161017	0.0650821	0.0199986	0.136817	0.0853107	0.0827546	-0.0662354	0.340316	-0.111676	0.168288	0.109605
17	-0.0502815	1	0.553372	0.0678078	-0.899617	0.214459	-0.0280867	-0.0367127	0.0526414	-0.119537	0.64988	0.179477	0.0681153	-0.409091	0.863499	0.645051	0.632867	0.191764	0.0556561	-0.0717089	0.0179609	0.0999321	-0.00832399	0.113574	0.0029772	-0.0137086	0.195415	0.132044	0.174808	0.164333	0.199858	0.203978	-0.0215047	-0.0606905	0.0332978	-0.0821695	-0.0214637	0.146278	0.0736963	-0.0438528	-0.0130339	0.0608132	0.065199	0.0460418	-0.0126316	0.0940287	-0.00535511	0.105908	-0.0107422
54	-0.0144746	0.553372	1	-0.081699	-0.684726	0.116211	-0.0236089	0.000962079	0.0579244	-0.0990016	0.357708	0.0929518	0.0317917	-0.190118	0.394397	0.838166	0.866019	0.0605334	-0.0318954	0.0184279	-0.0132385	0.055407	0.00481494	0.0691636	0.0260347	-0.00933924	0.0104859	0.00235184	0.112519	-0.0171713	-0.00346701	0.00650756	-0.0181144	-0.067521	0.034479	-0.0132002	0.0927174	0.131044	0.0266923	-0.0274711	0.00498792	0.0216583	-0.0752507	0.0289721	-0.0346532	0.0437748	0.0332468	0.0745557	-0.0296084
18	0.0833217	0.0678078	-0.081699	1	-0.0381159	-0.0150178	-0.0478249	0.0104995	0.0387342	-0.021326	0.0210653	-0.0837547	0.287909	-0.044687	0.176772	-0.0491112	-0.0472524	0.0147934	-0.0924644	-0.301302	-0.0611973	0.0717602	0.00598849	0.0599274	-0.0529507	-0.047922	0.180455	-0.0543676	0.131277	0.171582	0.150609	0.125841	0.284649	-0.168715	0.0952239	0.0738646	-0.10735	0.0139422	-0.0236735	0.112236	0.0234802	-0.029019	0.878066	-0.126114	-0.0291609	0.133716	-0.166874	-0.00565422	-0.0618315
55	0.0467674	-0.899617	-0.684726	-0.0381159	1	-0.150724	0.032763	0.0326996	-0.0443902	0.0947538	-0.5518	-0.165723	-0.051471	0.408567	-0.743163	-0.700455	-0.726637	-0.117057	-0.0190629	0.045269	-0.0171651	-0.0807585	0.0136143	-0.0579958	-0.0128592	0.0135861	-0.254909	-0.0776223	-0.170878	-0.200966	-0.228664	-0.225944	0.0227133	0.0401293	0.0065772	0.0592536	-0.00506781	-0.206671	-0.0135435	0.046576	0.0188513	-0.0429917	-0.033556	-0.0192344	0.0221239	-0.0646227	0.0229821	-0.04412	0.00310677
56	-0.208383	0.214459	0.116211	-0.0150178	-0.150724	1	0.537	-0.257328	-0.0607957	-0.818893	0.881726	0.702695	-0.0609636	-0.676792	0.190226	0.163939	0.144097	0.869933	0.0583584	-0.153428	0.0698776	-0.0770192	0.0880389	-0.129342	-0.100356	0.229745	-0.0256852	-0.0213241	-0.102659	-0.0457339	-0.0112012	-0.00602899	0.0042736	0.102333	-0.0689297	-0.125634	-0.180755	-0.107736	-0.0205215	0.0273928	0.0876034	0.0479887	0.0116984	0.246608	0.0557698	-0.0925185	0.124365	-0.111598	0.0473649
10	-0.1298	-0.0280867	-0.0236089	-0.0478249	0.032763	0.537	1	-0.19355	-0.186043	-0.592281	0.405517	0.773873	-0.190189	-0.174659	-0.0346582	-0.0255446	-0.0297268	0.452204	0.0242479	-0.0676916	0.0119028	-0.11567	-0.115227	-0.397816	-0.100083	0.069282	-0.030323	-0.0573029	-0.148476	-0.0472975	-0.0271309	-0.0190065	-0.0100891	0.113257	-0.0734251	-0.0123109	-0.112212	-0.104609	-0.0759319	-0.0540291	0.057058	-0.0520751	-0.0360998	0.108335	-0.0177738	-0.140529	-0.105882	-0.375961	0.136551
9	0.817479	-0.0367127	0.000962079	0.0104995	0.0326996	-0.257328	-0.19355	1	0.911166	0.253309	-0.21797	-0.201724	0.873486	0.209099	-0.0795673	-0.0150059	-0.0410492	-0.262761	0.0102025	-0.0919585	0.114561	0.495791	-0.232784	0.180698	-0.0272107	-0.0536151	-0.0339459	0.276645	-0.0111045	-0.0683084	-0.0551596	-0.0373474	-0.0166688	-0.0152195	0.032461	-0.133548	0.124419	-0.0333525	-0.0715258	0.0647148	0.0495525	0.135945	0.0273768	0.125313	0.0795069	0.475478	-0.142559	0.206584	-0.098378
57	0.747616	0.0526414	0.0579244	0.0387342	-0.0443902	-0.0607957	-0.186043	0.911166	1	-0.0281938	-0.0218818	-0.163182	0.965308	-0.117339	0.00202269	0.0605086	0.0410477	-0.059779	0.00356006	-0.160764	0.127095	0.488672	-0.190866	0.175961	-0.03997	-0.0408001	-0.0370005	0.246941	-0.0091957	-0.056992	-0.0461299	-0.0459076	-0.0111689	-0.0509355	-0.00351438	-0.192251	0.0797479	-0.00916189	-0.0545258	0.132079	0.130702	0.278063	0.0625505	0.194936	0.0800924	0.462564	-0.100248	0.188336	-0.0942346
11	0.183682	-0.119537	-0.0990016	-0.021326	0.0947538	-0.818893	-0.592281	0.253309	-0.0281938	1	-0.694951	-0.588326	-0.0313173	0.805599	-0.119952	-0.140162	-0.149362	-0.746755	-0.0351811	0.16366	-0.0569681	0.050543	0.0143633	0.204118	0.0765117	-0.217507	0.0204007	0.0695761	0.0765779	0.0264072	0.0164293	0.0263538	-0.0258347	-0.0145653	0.104707	0.0697333	0.16428	0.0397423	0.0379395	-0.107332	-0.149274	-0.151194	-0.0437601	-0.159509	-0.00639126	0.0758875	-0.0130938	0.202201	-0.0827829
13	-0.186437	0.64988	0.357708	0.0210653	-0.5518	0.881726	0.405517	-0.21797	-0.0218818	-0.694951	1	0.633483	-0.0145386	-0.724231	0.565093	0.439128	0.417803	0.769553	0.0722931	-0.154025	0.063057	-0.0116427	0.0644876	-0.0457669	-0.0766528	0.172153	0.0743987	0.0471844	0.00454926	0.0437854	0.0878153	0.0938302	-0.00706131	0.050316	-0.0375542	-0.137449	-0.15102	-0.0131816	0.0196267	0.00013457	0.0618725	0.0667148	0.0405942	0.214199	0.0372958	-0.0265766	0.0941873	-0.0356852	0.0316681
14	-0.149624	0.179477	0.0929518	-0.0837547	-0.165723	0.702695	0.773873	-0.201724	-0.163182	-0.588326	0.633483	1	-0.178885	-0.405967	0.137607	0.110635	0.113068	0.534702	0.0321822	-0.0603267	0.0797586	-0.104918	0.0522241	-0.186372	-0.0867735	0.186334	-0.00721219	-0.0294855	-0.10591	-0.0333303	-0.00245722	0.00821691	-0.00337443	0.13841	-0.039883	-0.0751214	-0.125925	-0.0603933	-0.0466533	-0.0493064	0.0036202	-0.0629076	-0.0712851	0.199499	0.0686764	-0.121872	0.0787446	-0.169362	0.0836286
15	0.73551	0.0681153	0.0317917	0.287909	-0.051471	-0.0609636	-0.190189	0.873486	0.965308	-0.0313173	-0.0145386	-0.178885	1	-0.121507	0.0492502	0.0404277	0.0231562	-0.0531494	0.0394101	-0.239158	0.11457	0.491687	-0.180732	0.17402	-0.0637621	-0.0489082	0.0140871	0.226081	0.0136809	-0.0135663	-0.00365909	-0.0077075	0.0589544	-0.0909946	0.0134755	-0.176713	0.0447794	-0.0106343	-0.0591291	0.151225	0.148138	0.280236	0.291305	0.164852	0.0742824	0.480694	-0.133158	0.17199	-0.104396
16	0.161213	-0.409091	-0.190118	-0.044687	0.408567	-0.676792	-0.174659	0.209099	-0.117339	0.805599	-0.724231	-0.405967	-0.121507	1	-0.366606	-0.278159	-0.300917	-0.620908	-0.0190553	0.159925	-0.0681233	-0.00739552	-0.0230053	0.0558953	0.0319348	-0.191883	-0.1105	0.0374094	-0.0215709	-0.094871	-0.0984542	-0.0735489	-0.0233433	0.0366907	0.087211	0.0940039	0.156916	-0.0527824	-0.00313443	-0.138464	-0.12232	-0.20088	-0.0552527	-0.143748	-0.015793	0.0153877	-0.0440859	0.067063	-0.0457972
58	-0.0763211	0.863499	0.394397	0.176772	-0.743163	0.190226	-0.0346582	-0.0795673	0.00202269	-0.119952	0.565093	0.137607	0.0492502	-0.366606	1	0.561436	0.577524	0.182935	0.0899325	-0.0774354	-0.0354414	0.0561103	0.0163816	0.122499	-0.0219328	-0.0158425	0.260645	0.126127	0.223427	0.253804	0.27694	0.253708	-0.00912543	-0.170096	0.0859592	-0.0237145	-0.0371502	0.11919	0.0642003	0.0294294	0.0203654	0.049892	0.198802	-0.0402739	-0.0564715	0.0705369	-0.00586085	0.127457	-0.0168722
59	-0.0443761	0.645051	0.838166	-0.0491112	-0.700455	0.163939	-0.0255446	-0.0150059	0.0605086	-0.140162	0.439128	0.110635	0.0404277	-0.278159	0.561436	1	0.840353	0.116667	-0.0298241	-0.0605506	-0.00240154	0.0346325	-0.000203316	0.0407074	0.0461771	-0.011399	0.0252753	0.0397846	0.169773	0.00842625	0.031764	0.0390828	-0.0168937	-0.101979	0.0515186	-0.0340516	0.10203	0.081279	0.0031389	0.033635	0.0250863	0.0400964	-0.0402932	0.064285	-0.0217124	0.0276666	0.0214668	0.0487297	-0.0222313
19	-0.0460066	0.632867	0.866019	-0.0472524	-0.726637	0.144097	-0.0297268	-0.0410492	0.0410477	-0.149362	0.417803	0.113068	0.0231562	-0.300917	0.577524	0.840353	1	0.109488	-0.028659	-0.00419474	-0.0143759	0.0485163	-0.00150199	0.0717992	0.0197748	-0.0122163	0.0334689	0.0207313	0.102619	0.00946089	0.0276986	0.0328869	-0.0168049	-0.119064	0.036616	-0.0201218	0.0528762	0.172688	0.0158923	0.108718	0.0325848	0.0654528	-0.0556298	-0.022355	-0.0367151	0.0362585	0.0145271	0.076554	-0.00897339
12	-0.215469	0.191764	0.0605334	0.0147934	-0.117057	0.869933	0.452204	-0.262761	-0.059779	-0.746755	0.769553	0.534702	-0.0531494	-0.620908	0.182935	0.116667	0.109488	1	0.0492231	-0.217438	0.0938914	-0.065282	0.0761504	-0.158455	-0.112011	0.119995	-0.0280262	0.0211885	-0.119276	-0.0433425	-0.00272717	-0.00314227	-0.00793561	0.0702398	-0.0801002	-0.106867	-0.206799	-0.0950418	0.00470104	0.0220912	0.127445	0.0556451	0.0413912	0.254187	0.0662954	-0.0843037	0.113323	-0.138087	0.0749393
1	-0.0124019	0.0556561	-0.0318954	-0.0924644	-0.0190629	0.0583584	0.0242479	0.0102025	0.00356006	-0.0351811	0.0722931	0.0321822	0.0394101	-0.0190553	0.0899325	-0.0298241	-0.028659	0.0492231	1	-0.189103	0.169465	0.0219526	0.0770078	-0.178689	-0.129455	0.211293	0.0744008	0.153893	-0.120017	0.0128368	0.079306	0.0976643	-0.0212416	-0.00571008	-0.11305	-0.223976	-0.0607038	-0.0557403	-0.0872039	-0.0889775	0.315945	0.371293	0.103639	0.276798	0.124836	-0.014252	0.162573	-0.139386	0.0975496
2	-0.0260502	-0.0717089	0.0184279	-0.301302	0.045269	-0.153428	-0.0676916	-0.0919585	-0.160764	0.16366	-0.154025	-0.0603267	-0.239158	0.159925	-0.0774354	-0.0605506	-0.00419474	-0.217438	-0.189103	1	-0.102816	-0.121597	-0.148198	-0.00898313	0.013272	-0.00665465	-0.0624368	0.0325477	-0.0747723	-0.0341219	-0.0341417	-0.0569557	-0.0412671	0.18012	0.128724	0.0679418	0.107002	0.0861866	-0.0253678	-0.0611278	-0.377831	-0.186322	-0.36149	-0.192454	-0.107287	-0.135983	-0.146163	-0.0188814	-0.0517566
5	-0.0357414	0.0179609	-0.0132385	-0.0611973	-0.0171651	0.0698776	0.0119028	0.114561	0.127095	-0.0569681	0.063057	0.0797586	0.11457	-0.0681233	-0.0354414	-0.00240154	-0.0143759	0.0938914	0.169465	-0.102816	1	0.538189	0.00758451	-0.035233	-0.0154105	0.0133232	0.187153	0.046926	-0.0217931	0.0885554	0.14436	0.177847	0.0486182	0.318542	-0.289073	-0.375256	-0.0685138	0.0178585	-0.0959133	0.240957	-0.0530609	-0.0264812	0.013845	0.318917	0.963387	0.491248	0.130717	-0.00737874	0.175297
3	0.355825	0.0999321	0.055407	0.0717602	-0.0807585	-0.0770192	-0.11567	0.495791	0.488672	0.050543	-0.0116427	-0.104918	0.491687	-0.00739552	0.0561103	0.0346325	0.0485163	-0.065282	0.0219526	-0.121597	0.538189	1	-0.353353	0.332971	0.0190182	-0.0350269	0.0919294	0.202562	0.157736	0.0041968	0.0207692	0.0580711	0.0442472	0.0848257	-0.100792	-0.229706	0.120974	-0.0210434	0.0851887	0.232857	-0.090672	-0.055433	0.112098	-0.164445	0.499357	0.984816	-0.242259	0.370292	-0.102263
6	-0.155504	-0.00832399	0.00481494	0.00598849	0.0136143	0.0880389	-0.115227	-0.232784	-0.190866	0.0143633	0.0644876	0.0522241	-0.180732	-0.0230053	0.0163816	-0.000203316	-0.00150199	0.0761504	0.0770078	-0.148198	0.00758451	-0.353353	1	0.323841	0.0968304	0.0555042	0.0289476	-0.0810543	0.0194238	0.0673411	0.0428902	0.0216296	-0.00601962	0.130144	-0.126507	-0.0545392	-0.211197	0.137719	0.0367104	-0.0450568	-0.0426939	0.0126664	0.0351913	0.415748	0.0928189	-0.343005	0.938078	0.288541	0.231584
4	0.16511	0.113574	0.0691636	0.0599274	-0.0579958	-0.129342	-0.397816	0.180698	0.175961	0.204118	-0.0457669	-0.186372	0.17402	0.0558953	0.122499	0.0407074	0.0717992	-0.158455	-0.178689	-0.00898313	-0.035233	0.332971	0.323841	1	0.133839	0.0226981	0.069955	0.1606	0.31331	0.0599754	-0.00348338	0.00946876	0.0470844	-0.0472076	0.00268279	0.111656	0.150503	0.0927826	0.242897	0.104611	-0.288974	-0.129659	0.0672385	-0.396396	0.0120146	0.37206	0.31084	0.974782	0.0499338
46	0.00619866	0.0029772	0.0260347	-0.0529507	-0.0128592	-0.100356	-0.100083	-0.0272107	-0.03997	0.0765117	-0.0766528	-0.0867735	-0.0637621	0.0319348	-0.0219328	0.0461771	0.0197748	-0.112011	-0.129455	0.013272	-0.0154105	0.0190182	0.0968304	0.133839	1	0.0171944	0.162441	-0.0516132	0.622218	0.373358	0.141126	0.101522	-0.0270978	-0.0294655	-0.078965	-0.104308	-0.0345094	0.0328437	0.19868	0.126967	-0.144082	-0.0597213	-0.144479	-0.0338958	-0.021486	0.0104735	0.109752	0.12252	0.0223646
20	-0.0361258	-0.0137086	-0.00933924	-0.047922	0.0135861	0.229745	0.069282	-0.0536151	-0.0408001	-0.217507	0.172153	0.186334	-0.0489082	-0.191883	-0.0158425	-0.011399	-0.0122163	0.119995	0.211293	-0.00665465	0.0133232	-0.0350269	0.0555042	0.0226981	0.0171944	1	0.0775972	-0.0142642	0.0246202	0.072	0.080051	0.066036	0.11243	-0.0294863	0.0232133	0.0593171	-0.0167515	0.0641892	-0.0199065	-0.0169165	-0.040153	-0.0232679	-0.00921651	0.0258425	0.00633743	-0.0404771	0.0735584	0.0276062	0.199578
44	-0.0129658	0.195415	0.0104859	0.180455	-0.254909	-0.0256852	-0.030323	-0.0339459	-0.0370005	0.0204007	0.0743987	-0.00721219	0.0140871	-0.1105	0.260645	0.0252753	0.0334689	-0.0280262	0.0744008	-0.0624368	0.187153	0.0919294	0.0289476	0.069955	0.162441	0.0775972	1	-0.00626169	0.42943	0.803978	0.892208	0.865376	0.0296717	-0.0807942	-0.0544608	-0.120724	-0.0370509	0.015386	0.0606065	0.0539727	-0.0837493	0.0119812	0.218005	-0.0750701	0.13819	0.104319	0.019739	0.0595923	0.143671
21	0.208499	0.132044	0.00235184	-0.0543676	-0.0776223	-0.0213241	-0.0573029	0.276645	0.246941	0.0695761	0.0471844	-0.0294855	0.226081	0.0374094	0.126127	0.0397846	0.0207313	0.0211885	0.153893	0.0325477	0.046926	0.202562	-0.0810543	0.1606	-0.0516132	-0.0142642	-0.00626169	1	0.0313106	-0.017792	0.0493079	0.0489482	0.0970101	0.0678536	-0.0419234	-0.0804034	0.0641757	-0.0344859	-0.0988082	-0.0438569	-0.0486939	-0.0399261	-0.0118963	0.046878	0.026291	0.187605	-0.0228575	0.180447	-0.0245983
22	-0.00733474	0.174808	0.112519	0.131277	-0.170878	-0.102659	-0.148476	-0.0111045	-0.0091957	0.0765779	0.00454926	-0.10591	0.0136809	-0.0215709	0.223427	0.169773	0.102619	-0.119276	-0.120017	-0.0747723	-0.0217931	0.157736	0.0194238	0.31331	0.622218	0.0246202	0.42943	0.0313106	1	0.631005	0.387623	0.318069	0.0684395	-0.158207	-0.0924133	-0.0887421	-0.0194496	0.0210463	0.237418	0.111842	-0.128508	-0.0805379	0.0891823	-0.20769	-0.0313565	0.183305	0.0254277	0.293977	0.0224981
60	-0.0387281	0.164333	-0.0171713	0.171582	-0.200966	-0.0457339	-0.0472975	-0.0683084	-0.056992	0.0264072	0.0437854	-0.0333303	-0.0135663	-0.094871	0.253804	0.00842625	0.00946089	-0.0433425	0.0128368	-0.0341219	0.0885554	0.0041968	0.0673411	0.0599754	0.373358	0.072	0.803978	-0.017792	0.631005	1	0.759727	0.614364	0.0239157	-0.175039	0.0285005	-0.11225	-0.0525461	0.0122146	0.0916204	0.0072571	-0.0743345	-0.00728989	0.17745	-0.0588431	0.0494504	0.0188566	0.0646452	0.0522294	0.119939
61	-0.0415735	0.199858	-0.00346701	0.150609	-0.228664	-0.0112012	-0.0271309	-0.0551596	-0.0461299	0.0164293	0.0878153	-0.00245722	-0.00365909	-0.0984542	0.27694	0.031764	0.0276986	-0.00272717	0.079306	-0.0341417	0.14436	0.0207692	0.0428902	-0.00348338	0.141126	0.080051	0.892208	0.0493079	0.387623	0.759727	1	0.926002	0.01635	-0.0954583	0.0110483	-0.0888151	-0.0490555	0.0338873	-0.000767832	-0.000796763	-0.0834672	-0.0174101	0.18398	0.00167464	0.113287	0.0330123	0.0394957	0.00142883	0.0956411
62	-0.0362705	0.203978	0.00650756	0.125841	-0.225944	-0.00602899	-0.0190065	-0.0373474	-0.0459076	0.0263538	0.0938302	0.00821691	-0.0077075	-0.0735489	0.253708	0.0390828	0.0328869	-0.00314227	0.0976643	-0.0569557	0.177847	0.0580711	0.0216296	0.00946876	0.101522	0.066036	0.865376	0.0489482	0.318069	0.614364	0.926002	1	0.0101728	-0.035414	-0.0444461	-0.0851722	-0.0433912	0.03161	-0.0200639	-0.0146214	-0.0755245	-0.00944933	0.171864	0.00699215	0.147093	0.0682159	0.0203413	0.010421	0.0924405
23	0.012815	-0.0215047	-0.0181144	0.284649	0.0227133	0.0042736	-0.0100891	-0.0166688	-0.0111689	-0.0258347	-0.00706131	-0.00337443	0.0589544	-0.0233433	-0.00912543	-0.0168937	-0.0168049	-0.00793561	-0.0212416	-0.0412671	0.0486182	0.0442472	-0.00601962	0.0470844	-0.0270978	0.11243	0.0296717	0.0970101	0.0684395	0.0239157	0.01635	0.0101728	1	-0.0709998	0.00234726	-0.0507341	0.00494571	0.0644065	0.0101059	0.155141	-0.0664803	0.0164163	0.2927	-0.0893439	0.0355414	0.0577688	-0.0446022	0.0283892	0.0248441
24	-0.0583404	-0.0606905	-0.067521	-0.168715	0.0401293	0.102333	0.113257	-0.0152195	-0.0509355	-0.0145653	0.050316	0.13841	-0.0909946	0.0366907	-0.170096	-0.101979	-0.119064	0.0702398	-0.00571008	0.18012	0.318542	0.0848257	0.130144	-0.0472076	-0.0294655	-0.0294863	-0.0807942	0.0678536	-0.158207	-0.175039	-0.0954583	-0.035414	-0.0709998	1	-0.585623	-0.323395	-0.180698	-0.0511526	-0.275333	-0.101785	-0.445119	-0.27267	-0.198036	0.241961	0.349261	0.0540417	0.168735	-0.0408332	0.0509976
25	0.0652323	0.0332978	0.034479	0.0952239	0.0065772	-0.0689297	-0.0734251	0.032461	-0.00351438	0.104707	-0.0375542	-0.039883	0.0134755	0.087211	0.0859592	0.0515186	0.036616	-0.0801002	-0.11305	0.128724	-0.289073	-0.100792	-0.126507	0.00268279	-0.078965	0.0232133	-0.0544608	-0.0419234	-0.0924133	0.0285005	0.0110483	-0.0444461	0.00234726	-0.585623	1	0.258012	0.113557	-0.0424613	0.0879034	-0.120895	-0.132265	-0.0747235	0.0632668	-0.130836	-0.242198	-0.0599544	-0.179065	-0.0257495	-0.0743762
26	-0.0652201	-0.0821695	-0.0132002	0.0738646	0.0592536	-0.125634	-0.0123109	-0.133548	-0.192251	0.0697333	-0.137449	-0.0751214	-0.176713	0.0940039	-0.0237145	-0.0340516	-0.0201218	-0.106867	-0.223976	0.0679418	-0.375256	-0.229706	-0.0545392	0.111656	-0.104308	0.0593171	-0.120724	-0.0804034	-0.0887421	-0.11225	-0.0888151	-0.0851722	-0.0507341	-0.323395	0.258012	1	-0.0046051	-0.0156431	-0.0906361	-0.218395	-0.228437	-0.259742	0.0107971	-0.315759	-0.349669	-0.197892	-0.153089	0.0738082	-0.071523
27	0.0207254	-0.0214637	0.0927174	-0.10735	-0.00506781	-0.180755	-0.112212	0.124419	0.0797479	0.16428	-0.15102	-0.125925	0.0447794	0.156916	-0.0371502	0.10203	0.0528762	-0.206799	-0.0607038	0.107002	-0.0685138	0.120974	-0.211197	0.150503	-0.0345094	-0.0167515	-0.0370509	0.0641757	-0.0194496	-0.0525461	-0.0490555	-0.0433912	0.00494571	-0.180698	0.113557	-0.0046051	1	0.116372	-0.0111991	-0.0669881	-0.0721668	0.00128625	-0.123717	-0.2583	-0.0935739	0.12138	-0.163235	0.181742	-0.0811459
28	-0.00280953	0.146278	0.131044	0.0139422	-0.206671	-0.107736	-0.104609	-0.0333525	-0.00916189	0.0397423	-0.0131816	-0.0603933	-0.0106343	-0.0527824	0.11919	0.081279	0.172688	-0.0950418	-0.0557403	0.0861866	0.0178585	-0.0210434	0.137719	0.0927826	0.0328437	0.0641892	0.015386	-0.0344859	0.0210463	0.0122146	0.0338873	0.03161	0.0644065	-0.0511526	-0.0424613	-0.0156431	0.116372	1	-0.00821908	0.0939157	-0.127461	-0.0271615	-0.0449568	-0.027795	0.0117592	-0.0241028	0.090904	0.0640739	0.104429
29	0.0161017	0.0736963	0.0266923	-0.0236735	-0.0135435	-0.0205215	-0.0759319	-0.0715258	-0.0545258	0.0379395	0.0196267	-0.0466533	-0.0591291	-0.00313443	0.0642003	0.0031389	0.0158923	0.00470104	-0.0872039	-0.0253678	-0.0959133	0.0851887	0.0367104	0.242897	0.19868	-0.0199065	0.0606065	-0.0988082	0.237418	0.0916204	-0.000767832	-0.0200639	0.0101059	-0.275333	0.0879034	-0.0906361	-0.0111991	-0.00821908	1	0.0698229	-0.0945874	-0.0286112	-0.0569608	-0.173644	-0.109007	0.0957619	0.0616269	0.27177	0.0537976
30	0.0650821	-0.0438528	-0.0274711	0.112236	0.046576	0.0273928	-0.0540291	0.0647148	0.132079	-0.107332	0.00013457	-0.0493064	0.151225	-0.138464	0.0294294	0.033635	0.108718	0.0220912	-0.0889775	-0.0611278	0.240957	0.232857	-0.0450568	0.104611	0.126967	-0.0169165	0.0539727	-0.0438569	0.111842	0.0072571	-0.000796763	-0.0146214	0.155141	-0.101785	-0.120895	-0.218395	-0.0669881	0.0939157	0.0698229	1	-0.0241436	0.0483511	0.0714666	-0.142552	0.225853	0.23284	-0.0313443	0.112044	0.0707111
31	0.0199986	-0.0130339	0.00498792	0.0234802	0.0188513	0.0876034	0.057058	0.0495525	0.130702	-0.149274	0.0618725	0.0036202	0.148138	-0.12232	0.0203654	0.0250863	0.0325848	0.127445	0.315945	-0.377831	-0.0530609	-0.090672	-0.0426939	-0.288974	-0.144082	-0.040153	-0.0837493	-0.0486939	-0.128508	-0.0743345	-0.0834672	-0.0755245	-0.0664803	-0.445119	-0.132265	-0.228437	-0.0721668	-0.127461	-0.0945874	-0.0241436	1	0.539201	0.167992	0.190554	-0.0862323	-0.0994246	0.00127721	-0.258034	-0.0420515
32	0.136817	0.0608132	0.0216583	-0.029019	-0.0429917	0.0479887	-0.0520751	0.135945	0.278063	-0.151194	0.0667148	-0.0629076	0.280236	-0.20088	0.049892	0.0400964	0.0654528	0.0556451	0.371293	-0.186322	-0.0264812	-0.055433	0.0126664	-0.129659	-0.0597213	-0.0232679	0.0119812	-0.0399261	-0.0805379	-0.00728989	-0.0174101	-0.00944933	0.0164163	-0.27267	-0.0747235	-0.259742	0.00128625	-0.0271615	-0.0286112	0.0483511	0.539201	1	0.0838728	0.1645	-0.0727474	-0.0867069	0.0514684	-0.13345	0.0266565
63	0.0853107	0.065199	-0.0752507	0.878066	-0.033556	0.0116984	-0.0360998	0.0273768	0.0625505	-0.0437601	0.0405942	-0.0712851	0.291305	-0.0552527	0.198802	-0.0402932	-0.0556298	0.0413912	0.103639	-0.36149	0.013845	0.112098	0.0351913	0.0672385	-0.144479	-0.00921651	0.218005	-0.0118963	0.0891823	0.17745	0.18398	0.171864	0.2927	-0.198036	0.0632668	0.0107971	-0.123717	-0.0449568	-0.0569608	0.0714666	0.167992	0.0838728	1	-0.056945	0.0354623	0.176401	-0.0735021	0.0422393	-0.0360801
7	0.0827546	0.0460418	0.0289721	-0.126114	-0.0192344	0.246608	0.108335	0.125313	0.194936	-0.159509	0.214199	0.199499	0.164852	-0.143748	-0.0402739	0.064285	-0.022355	0.254187	0.276798	-0.192454	0.318917	-0.164445	0.415748	-0.396396	-0.0338958	0.0258425	-0.0750701	0.046878	-0.20769	-0.0588431	0.00167464	0.00699215	-0.0893439	0.241961	-0.130836	-0.315759	-0.2583	-0.027795	-0.173644	-0.142552	0.190554	0.1645	-0.056945	1	0.335936	-0.198245	0.474875	-0.385354	0.105053
64	-0.0662354	-0.0126316	-0.0346532	-0.0291609	0.0221239	0.0557698	-0.0177738	0.0795069	0.0800924	-0.00639126	0.0372958	0.0686764	0.0742824	-0.015793	-0.0564715	-0.0217124	-0.0367151	0.0662954	0.124836	-0.107287	0.963387	0.499357	0.0928189	0.0120146	-0.021486	0.00633743	0.13819	0.026291	-0.0313565	0.0494504	0.113287	0.147093	0.0355414	0.349261	-0.242198	-0.349669	-0.0935739	0.0117592	-0.109007	0.225853	-0.0862323	-0.0727474	0.0354623	0.335936	1	0.480764	0.163576	0.0262798	0.1442
65	0.340316	0.0940287	0.0437748	0.133716	-0.0646227	-0.0925185	-0.140529	0.475478	0.462564	0.0758875	-0.0265766	-0.121872	0.480694	0.0153877	0.0705369	0.0276666	0.0362585	-0.0843037	-0.014252	-0.135983	0.491248	0.984816	-0.343005	0.37206	0.0104735	-0.0404771	0.104319	0.187605	0.183305	0.0188566	0.0330123	0.0682159	0.0577688	0.0540417	-0.0599544	-0.197892	0.12138	-0.0241028	0.0957619	0.23284	-0.0994246	-0.0867069	0.176401	-0.198245	0.480764	1	-0.256907	0.404945	-0.12416
66	-0.111676	-0.00535511	0.0332468	-0.166874	0.0229821	0.124365	-0.105882	-0.142559	-0.100248	-0.0130938	0.0941873	0.0787446	-0.133158	-0.0440859	-0.00586085	0.0214668	0.0145271	0.113323	0.162573	-0.146163	0.130717	-0.242259	0.938078	0.31084	0.109752	0.0735584	0.019739	-0.0228575	0.0254277	0.0646452	0.0394957	0.0203413	-0.0446022	0.168735	-0.179065	-0.153089	-0.163235	0.090904	0.0616269	-0.0313443	0.00127721	0.0514684	-0.0735021	0.474875	0.163576	-0.256907	1	0.338276	0.238413
67	0.168288	0.105908	0.0745557	-0.00565422	-0.04412	-0.111598	-0.375961	0.206584	0.188336	0.202201	-0.0356852	-0.169362	0.17199	0.067063	0.127457	0.0487297	0.076554	-0.138087	-0.139386	-0.0188814	-0.00737874	0.370292	0.288541	0.974782	0.12252	0.0276062	0.0595923	0.180447	0.293977	0.0522294	0.00142883	0.010421	0.0283892	-0.0408332	-0.0257495	0.0738082	0.181742	0.0640739	0.27177	0.112044	-0.258034	-0.13345	0.0422393	-0.385354	0.0262798	0.404945	0.338276	1	0.0292313
43	0.109605	-0.0107422	-0.0296084	-0.0618315	0.00310677	0.0473649	0.136551	-0.098378	-0.0942346	-0.0827829	0.0316681	0.0836286	-0.104396	-0.0457972	-0.0168722	-0.0222313	-0.00897339	0.0749393	0.0975496	-0.0517566	0.175297	-0.102263	0.231584	0.0499338	0.0223646	0.199578	0.143671	-0.0245983	0.0224981	0.119939	0.0956411	0.0924405	0.0248441	0.0509976	-0.0743762	-0.071523	-0.0811459	0.104429	0.0537976	0.0707111	-0.0420515	0.0266565	-0.0360801	0.105053	0.1442	-0.12416	0.238413	0.0292313	1
47	0.0952589	-0.039892	-0.0487678	-0.151456	0.042194	-0.13308	-0.159177	0.0497752	0.0389836	0.0916914	-0.122823	-0.136163	-0.0008798	0.0295043	-0.0393186	-0.057156	-0.0303478	-0.096422	0.00203151	0.140712	0.150861	0.134161	0.125767	0.187732	0.365353	0.0540145	0.101997	-0.0178075	0.165007	0.0651149	0.0455645	0.02004	0.00799241	-0.0229094	-0.0756741	-0.0802542	-0.0101003	0.133039	0.223015	0.35204	-0.137411	0.0146258	-0.131954	-0.0156681	0.136529	0.118617	0.17351	0.210533	0.111291
33	-0.0459673	0.380731	0.183766	-0.0330623	-0.219408	0.326912	0.0233305	-0.0389751	0.0185425	-0.239645	0.438277	0.167479	0.00858765	-0.319534	0.328838	0.319969	0.24354	0.204767	0.0906765	-0.0568131	-0.00698282	0.0912005	-0.0146251	0.149091	0.060985	0.347538	0.0686945	0.0904287	0.154695	0.0452355	0.0680651	0.0675717	0.0306394	-0.0272982	0.0175252	0.00373692	-0.00423648	-0.0269016	0.0398679	-0.0236253	-0.0371491	-0.00609343	-0.0144747	-0.00836223	-0.0222144	0.085121	0.016495	0.159565	0.0634635
45	0.127934	0.128953	0.0366272	-0.0245442	-0.106645	0.0165162	-0.0295526	-0.00306648	0.0114435	-0.0205405	0.0751363	0.0120384	0.0045711	-0.0769419	0.11851	0.0470129	0.0634943	0.00707282	0.0483353	0.0925899	0.0836554	0.0213718	0.0706273	0.146982	0.0888123	0.17025	0.321765	-0.0112973	0.197042	0.232611	0.250575	0.229093	0.0413102	-0.0744916	-0.0691873	-0.154743	-0.00995185	0.139224	0.163612	0.410135	-0.0779291	0.119828	-0.0178053	-0.11411	0.0521988	0.00674122	0.0713606	0.129544	0.356857
34	0.255474	0.307859	0.138771	0.115538	-0.206422	0.174032	-0.066039	0.324017	0.359874	-0.0840706	0.284117	0.0143225	0.373608	-0.1641	0.274313	0.189384	0.135442	0.130281	0.0188967	-0.105117	0.0267655	0.28835	-0.164529	0.0886484	-0.0407898	-0.0242556	0.0130533	0.516749	0.0900032	-0.0096217	0.0343135	0.0467735	0.158659	0.0403739	0.0470577	-0.118766	-0.0307271	-0.0833416	-0.0720658	-0.041474	-0.0198987	-0.0383617	0.1704	0.138691	0.0212082	0.301062	-0.145266	0.0923053	-0.0728583
35	0.0197721	0.247678	0.101542	-0.0479938	-0.168107	-0.0695452	-0.172605	0.0368945	0.0482087	0.0767293	0.0655127	-0.0932492	0.0319941	-0.0328549	0.263207	0.132499	0.128006	-0.0978672	-0.0311013	0.0072322	0.0499878	0.326112	-0.0441582	0.450822	0.155109	0.0570941	0.148396	0.0771725	0.447024	0.148389	0.134968	0.134551	0.00959417	-0.127299	-0.0342164	-0.0603814	0.0569261	0.0809112	0.243617	0.344928	-0.143971	0.0330766	0.014894	-0.332635	0.0377332	0.341323	0.0185994	0.482965	0.028249
68	0.0974194	0.0974165	-0.0126963	-0.0348454	-0.0639041	-0.0135987	-0.0428032	-0.0157555	0.00486037	-0.00511651	0.0364705	-0.019356	-0.00497595	-0.05758	0.109553	0.0049729	0.00949306	-0.014549	0.0682676	0.0918698	0.0870029	-0.0444371	0.0929925	0.0855898	0.123143	0.193475	0.299916	-0.0335652	0.214095	0.317707	0.299091	0.220448	0.0506434	-0.145894	-0.00384959	-0.118365	-0.0429024	0.153797	0.127205	0.469225	-0.0714232	0.122104	-0.0280828	-0.0791147	0.0525662	-0.0634166	0.109081	0.0803772	0.364229
69	0.12604	0.137253	0.000733781	-0.0299782	-0.0919891	0.00180498	-0.0237658	0.0148488	0.0234235	0.00493257	0.0676978	0.00770874	0.0136158	-0.0410718	0.129616	0.0282779	0.0191119	-0.00967624	0.0456609	0.148497	0.0333403	-0.0343172	0.0440253	0.0918451	0.0193363	0.152827	0.233041	0.0173442	0.152326	0.194831	0.246304	0.232082	0.0216413	-0.0761595	-0.0244217	-0.0884173	0.0012544	0.125314	0.0905742	0.280624	-0.0674462	0.122075	-0.0249655	-0.0885424	0.00359711	-0.0500862	0.0467973	0.0750519	0.298258
70	0.0915689	0.137183	0.00153381	-0.0284683	-0.0906603	-0.00345473	-0.031479	0.0296844	0.0254789	0.0196402	0.0635714	0.00502348	0.0171445	-0.0230042	0.129457	0.0286027	0.0180252	-0.0206961	0.0461391	0.0818922	0.0654499	0.0214863	0.0153947	0.105981	0.00466608	0.136438	0.222776	0.00859229	0.156933	0.154167	0.248005	0.324868	0.0142377	-0.0656033	-0.0502276	-0.0803727	-0.00643177	0.145101	0.0734728	0.31479	-0.0674836	0.108289	-0.0181176	-0.0967721	0.039942	0.009132	0.0220526	0.0954342	0.267627
36	0.0677966	0.0594852	-0.0171871	-0.0465809	0.000513524	0.133757	0.0130123	-0.0454956	-0.0186827	-0.122857	0.132813	0.0833928	-0.0286593	-0.126552	0.067563	0.00255656	-0.0118168	0.100067	0.111026	-0.0224742	-0.00133853	-0.0778308	0.104465	0.0853121	0.0430468	0.564498	0.107085	-0.0314262	0.0227125	0.0928745	0.10216	0.0786693	0.172593	-0.114475	0.052473	0.0848967	-0.0107076	0.0976454	0.0491479	0.0800242	-0.0471519	0.0640449	-0.0381865	-0.00407791	-0.0140387	-0.0782898	0.111191	0.0825823	0.284653
37	-0.134466	-0.0575302	-0.039619	-0.0799028	0.0427336	0.129257	0.180379	-0.0986408	-0.110844	-0.0439714	0.0727931	0.161085	-0.13702	0.0393283	-0.145549	-0.03529	-0.12197	0.0733749	-0.149128	0.134718	0.22293	0.00958719	0.128946	-0.0470487	-0.108149	-0.0522015	-0.0816811	-0.0196606	-0.148326	-0.153021	-0.0885956	-0.0188493	-0.0704498	0.682629	-0.276047	-0.123527	-0.0877619	-0.134059	-0.296929	-0.148297	-0.354968	-0.310143	-0.124678	0.114111	0.289114	0.0045756	0.109716	-0.0702881	0.0336537
38	0.124586	0.0153058	0.0285527	0.00394488	-0.012738	-0.129364	-0.0912026	0.110886	0.0804323	0.104221	-0.0932712	-0.0635149	0.0728854	0.070609	0.0808805	0.0180134	0.0407069	-0.163357	-0.0454718	0.0305173	-0.243476	-0.0368604	-0.123856	0.0778178	-0.0325624	0.0498421	-0.0409145	0.00834132	0.0120286	0.0506559	0.0172547	-0.033038	-0.00198182	-0.429567	0.480722	0.23946	0.116825	0.0452961	0.112337	-0.127607	0.0133486	0.012707	0.133603	-0.121293	-0.248318	-0.0115842	-0.109543	0.104926	-0.0729471
39	0.00327392	-0.0371691	-0.0211024	0.00334556	0.0180569	-0.186233	-0.202403	-0.0536801	-0.119495	0.181058	-0.162868	-0.121528	-0.122036	0.119092	0.00381143	-0.0618326	0.00635874	-0.158472	-0.155244	0.18041	-0.298739	-0.185342	0.0825746	0.233937	0.142289	0.0934936	-0.0457515	-0.00124011	0.0977205	0.0460305	0.00104072	-0.0324633	0.0391328	-0.206852	0.201367	0.632869	-0.0110069	0.209963	-0.0232268	-0.177923	-0.26752	-0.256457	-0.120467	-0.153634	-0.27477	-0.168504	0.0192037	0.207406	-0.0719163
40	-0.0492974	-0.0235811	-0.00491699	0.0401721	0.0327514	-0.163663	-0.12868	0.0117077	-0.0159428	0.136646	-0.138743	-0.133402	-0.0120356	0.112033	0.0225432	-0.0194731	-0.0150152	-0.190092	-0.125902	0.0528315	-0.169056	0.0404656	-0.14542	0.273071	-0.0509516	-0.0259541	-0.015197	0.0176426	0.0353751	-0.0219699	-0.0376865	-0.0350224	0.00417514	-0.217318	0.127966	0.147327	0.453846	0.0217043	0.0999395	-0.0943624	-0.018122	-0.0584209	0.109381	-0.329046	-0.164993	0.0851672	-0.154222	0.286773	-0.0989847
41	-0.0105766	0.18026	0.26604	-0.00461422	-0.211195	-0.0925686	-0.126127	-0.0227499	0.0223726	0.015695	0.0150343	-0.073061	0.0136412	-0.0806938	0.127953	0.263258	0.239061	-0.0932091	-0.0589808	-0.0184551	-0.0505399	-0.17745	0.168416	0.0824635	0.0626996	0.0655214	-0.0108721	-0.0615691	0.0405112	0.0155101	0.0175024	0.00830171	-0.0158981	-0.149878	0.028888	0.0713565	0.0924459	0.525794	-0.0444014	0.00680263	0.0276627	0.0719274	-0.0138163	0.0839662	-0.0445161	-0.170636	0.125019	0.0468895	0.101456
71	-0.0268334	-0.029801	0.0364161	-0.0901398	0.0275603	-0.0737979	-0.0735109	-0.0782338	-0.082418	0.0712986	-0.0718191	-0.0682467	-0.0994052	0.054603	-0.0521996	-0.0265483	-0.0010766	-0.0614568	-0.0490991	0.0295393	-0.0938558	0.0919994	0.034878	0.232153	0.247827	-0.0166658	0.0495507	-0.0878765	0.285926	0.105351	-0.0117785	-0.0299483	-0.0144845	-0.168418	0.00492273	-0.105924	-0.0145179	-0.0689102	0.784261	0.0585473	-0.0819636	-0.0126561	-0.112983	-0.146069	-0.109511	0.0948125	0.0732985	0.250813	0.00361277
72	0.083079	-0.026846	-0.0190273	-0.0600997	0.0317757	0.0213301	-0.0566294	0.0618263	0.109687	-0.0767466	0.00363124	-0.0482769	0.0897793	-0.124746	0.04397	0.05368	0.152237	0.00936092	-0.0557565	-0.0232242	0.249787	0.201227	-0.00416062	0.0881394	0.185884	-0.0199675	0.0928995	-0.073241	0.123494	0.0786687	0.0423845	0.0176444	0.0194829	-0.0617757	-0.114996	-0.199878	-0.0782829	0.0253436	0.10096	0.741913	-0.0151612	0.10552	-0.0763602	-0.121778	0.23227	0.187805	0.0307904	0.101988	0.0735857
42	0.0412622	-0.0227006	-0.0425366	0.129767	0.0197439	0.0827218	0.0788472	0.0451463	0.0950756	-0.157478	0.0534049	0.00151323	0.148132	-0.13107	0.0238183	-0.0259641	0.0203888	0.18358	0.371188	-0.319079	0.0414492	-0.0317209	-0.125337	-0.427145	-0.0701278	-0.0444532	0.0675956	-0.0199172	-0.123124	0.045482	0.0509048	0.0204438	0.0373148	-0.349334	-0.038633	-0.27201	-0.0848377	-0.0701518	-0.00869819	0.127345	0.686695	0.458273	0.155549	0.210496	-0.0442704	-0.0639603	-0.0965333	-0.407579	-0.0077444
73	0.147845	-0.0266108	-0.0294052	0.0597223	0.0195165	0.0168967	-0.0228645	0.112038	0.170695	-0.0837858	0.000294972	-0.060529	0.199128	-0.0997369	0.00401853	-0.00319048	0.0251283	0.0508823	0.340089	-0.179315	-0.0200629	-0.0341578	-0.0612843	-0.195233	-0.0370104	-0.0257769	0.0560145	-0.0412266	-0.0423967	0.0355614	0.0314013	0.0165531	0.0257073	-0.265746	-0.03158	-0.246755	-0.0186285	-0.0429186	0.0256219	0.0953416	0.45936	0.798114	0.122352	0.105241	-0.078855	-0.0631345	-0.0322832	-0.183898	0.038828
51	-0.0167891	-0.0605076	0.0491107	-0.103177	0.0340406	0.0415932	-0.0919825	0.174296	0.215112	-0.0330703	0.00492111	0.00515094	0.186464	-0.0621313	-0.0601626	-0.0114553	0.0446852	0.0115595	0.00147418	0.0420717	0.263053	0.194387	-0.267648	-0.0467965	-0.076459	-0.0679166	-0.0152832	-0.0135365	-0.018237	-0.0274102	0.012269	-0.000782115	-0.00589524	0.00662752	0.00616311	-0.209215	-0.00848374	-0.00458982	-0.0290321	0.204934	0.0655086	0.0900747	-0.133046	0.0156288	0.244392	0.174593	-0.205871	-0.0407113	-0.167357
50	0.123273	0.0235911	0.0799147	-0.105717	0.0122953	0.143548	0.0339425	0.309466	0.330936	-0.110032	0.125766	0.0889047	0.296327	-0.0631434	-0.00378659	0.0643813	0.0600049	0.0932047	-0.00380272	0.113377	0.180377	0.194072	-0.261926	0.0223531	-0.0172808	0.0391601	-0.0326157	0.102416	0.0380173	-0.00371833	-0.0102853	-0.0256267	0.0184081	-0.0228093	0.0566887	-0.142143	0.0881074	-0.058903	0.0118463	0.136567	-0.00491743	0.0501866	-0.164607	0.0297007	0.148215	0.168677	-0.187917	0.0241545	-0.101967
48	-0.10579	0.164201	-0.0171745	0.210286	-0.0771369	-0.00330998	-0.0754427	-0.108085	-0.052625	-0.0263273	0.0764731	-0.0439033	0.000859976	-0.0732211	0.197093	0.0292428	0.00111364	0.0250932	-0.0476822	-0.212829	-0.0356377	0.137877	0.063745	0.258701	-0.106903	-0.0277634	0.066842	-0.02945	0.058735	0.0295326	0.0924044	0.104708	-0.0452277	-0.172911	0.0654563	0.10129	0.0920844	-0.0283167	0.137077	-0.0148778	0.0524999	-0.0558513	0.281962	-0.149447	0.00262873	0.194828	0.0447554	0.288525	-0.053517
49	-0.107161	-0.0374576	0.0319821	-0.00901951	0.0447852	-0.151007	-0.0890291	-0.102362	-0.140015	0.148445	-0.134808	-0.0986926	-0.142262	0.143215	-0.0313869	-0.0341096	-0.00859107	-0.173627	-0.147443	0.0408115	-0.221023	0.1653	-0.105526	0.413236	0.0574669	-0.0274647	-0.0204444	-0.0966338	0.20315	-0.00128731	-0.0735169	-0.0622128	-0.0571433	-0.0946007	0.0276045	0.0370458	0.226853	-0.0760634	0.346238	-0.105698	-0.0748606	-0.128419	0.0532401	-0.416524	-0.206878	0.21668	-0.0638971	0.468765	-0.115843
53	0.0630252	-0.023604	-0.0177255	-0.0234301	0.0253257	-0.0488147	-0.0367221	-0.0640023	-0.0720352	0.0419028	-0.0493855	-0.0333381	-0.0709437	0.0410928	-0.0285038	-0.0215849	-0.0230856	-0.0561131	0.0560259	0.0991187	-0.0472922	0.0101051	-0.195418	-0.178959	-0.0100726	-0.00673332	-0.00105022	-0.0308731	-0.0141927	0.0241489	0.0256794	-0.00100131	-0.00234678	-0.0738335	0.16867	-0.0147822	0.0921093	-0.027099	-0.0435808	-0.0272398	-0.0113128	-0.00706242	-0.0180706	0.173942	-0.0321018	0.0229868	-0.21418	-0.188746	-0.010672
52	0.0686919	-0.0342167	-0.0267149	0.00911778	0.0379108	-0.0737764	-0.0324253	0.0248665	0.0075421	0.06333	-0.0739352	-0.0502261	0.0086595	0.0618842	-0.0420793	-0.0325035	-0.0347369	-0.084807	-0.0116845	-0.00719871	0.0859881	0.127569	-0.108155	-0.0959918	-0.0254237	-0.0101764	-0.0130542	-0.0347093	0.00828843	-0.0143975	0.00341714	0.000707129	0.00955892	0.000882732	0.0384395	0.0119363	0.0135681	-0.0568433	-0.0667802	-0.0368827	0.0108351	-0.0325789	-0.00142386	0.0945404	0.123906	0.141999	-0.144855	-0.14219	-0.0130439
[truncated: 24 more columns]

## Sheet: TableS8_VarCorrsWF_full
Table S8. Pearson correlation coefficients for the full set of locally derived environmental variables and waterfalls. The field numbers listed here match those listed in Table S3.
Field No.	8	17	54	18	55	56	10	9	57	11	13	14	15	16	58	59	19	12	1	2	5	3	6	4	46	20	44	21	22	60	61	62	23	24	25	26	27	28	29	30	31	32	63	7	64	65	66	67	43
8	1	-0.0569927	-0.0554982	-0.0357473	0.0590895	-0.143655	-0.157639	0.563721	0.432434	0.197744	-0.154477	-0.206846	0.410824	0.196497	-0.062063	-0.0517128	-0.0562821	-0.169484	0.111749	-0.0714052	-0.112007	0.108981	-0.0605135	0.141336	0.0217503	-0.0026564	0.0545581	0.118287	0.0109676	0.017096	0.00269337	-0.000499598	0.0251948	-0.144685	0.0199867	-0.147471	0.135572	0.000582817	0.177341	-0.00158244	0.11578	0.46784	0.0234919	-0.0307199	-0.15768	0.0872417	-0.0205061	0.141581	0.0971827
17	-0.0569927	1	0.757332	0.417357	-0.822004	-2.52301e-05	0.0529449	-0.0543376	-0.0445891	-0.113785	0.397069	0.302366	0.0607748	-0.333319	0.966089	0.732348	0.607363	0.0762521	-0.0259188	-0.0495405	-0.0898487	-0.128229	0.0810488	-0.00271349	-0.0210123	-0.0162202	-0.0375103	-0.0026967	-0.00042612	-0.0238458	-0.00809931	-0.0144906	0.0503568	0.0411916	0.0350239	0.17944	-0.101649	0.0183009	-0.0860514	-0.0335551	-0.135167	-0.0710432	0.281512	0.0467477	-0.00392116	-0.0620829	-0.073946	-0.0852774	-0.0480864
54	-0.0554982	0.757332	1	0.201351	-0.779517	-0.0574834	0.0143871	-0.0375051	-0.0725215	-0.00748923	0.247973	0.288089	-0.0242977	-0.209134	0.711508	0.904853	0.870819	-0.0319087	-0.072459	0.0239864	-0.120481	-0.194275	0.178123	0.0101198	-0.00266367	-0.0161265	-0.0366094	-0.0372285	-0.0124199	-0.0282125	-0.0184826	-0.0233141	-0.00381296	0.077334	-0.0131489	0.169346	-0.080325	0.0273373	-0.0721878	-0.0493112	-0.137236	-0.0644159	0.0965338	0.0703209	-0.0386427	-0.150124	0.0641502	-0.0520448	-0.0453969
18	-0.0357473	0.417357	0.201351	1	-0.461356	0.12326	0.0833777	-0.0830689	0.0387342	-0.124181	0.278856	0.0274777	0.287909	-0.183601	0.439763	0.188349	0.140567	0.0852508	-0.0924644	-0.301302	-0.0611973	0.0717602	0.00598849	0.0599274	-0.0529507	-0.047922	0.180455	-0.0543676	0.131277	0.171582	0.150609	0.125841	0.284649	-0.168715	0.0952239	0.0738646	-0.10735	0.0139422	-0.0236735	0.112236	0.0234802	-0.029019	0.878066	-0.126114	-0.0291609	0.133716	-0.166874	-0.00565422	-0.0618315
55	0.0590895	-0.822004	-0.779517	-0.461356	1	0.0103987	-0.107998	0.0667684	0.0318412	0.103092	-0.316868	-0.279504	-0.0846133	0.362401	-0.780495	-0.799313	-0.693079	-0.0796863	0.0112662	0.0317969	0.118598	0.12601	-0.136963	-0.0269993	0.0103662	0.0190838	0.0272735	-0.0248998	-0.0360046	-0.00920871	-0.0201959	0.0140138	-0.14379	-0.0142172	-0.032573	-0.167573	0.093906	-0.0362753	0.0665107	-0.0167243	0.143515	0.0675605	-0.320549	-0.0349387	0.0318911	0.0746396	0.0170863	0.0389044	0.0345299
56	-0.143655	-2.52301e-05	-0.0574834	0.12326	0.0103987	1	0.550522	-0.208986	0.12661	-0.685884	0.917779	0.738677	0.150637	-0.614496	0.013138	-0.0287843	-0.0413985	0.758559	-0.0743538	0.0385931	0.225657	0.133955	-0.308953	-0.0543422	-0.00409159	-0.0400698	0.12904	-0.0122902	0.0780134	0.0888767	0.107719	0.0798059	0.0470356	0.00573141	-0.0809613	-0.0676048	-0.110221	0.0489328	-0.206408	0.303439	0.0512391	0.0689387	0.0768194	-0.1153	0.198315	0.145545	-0.326753	-0.0866778	-0.09391
10	-0.157639	0.0529449	0.0143871	0.0833777	-0.107998	0.550522	1	-0.265836	-0.181273	-0.529433	0.525881	0.719438	-0.150163	-0.411167	0.0455947	0.019935	0.00465341	0.549511	-0.0490671	0.168239	-0.104768	-0.231205	-0.0869258	-0.183589	0.041264	-0.0302147	0.0273041	-0.0155078	0.0627448	0.159151	0.243716	0.0767068	0.00641173	-0.0755411	0.109688	0.115558	-0.0598626	0.0257926	-0.170873	0.0305117	-0.0310277	-0.0468185	0.020407	-0.0717676	-0.0926084	-0.211738	-0.151109	-0.18203	-0.0875181
9	0.563721	-0.0543376	-0.0375051	-0.0830689	0.0667684	-0.208986	-0.265836	1	0.763721	0.354241	-0.213382	-0.313254	0.705693	0.336997	-0.0693523	-0.0628671	-0.0628313	-0.274458	-0.00815365	-0.131039	-0.00160302	0.318002	-0.000336504	0.245851	-0.0219911	-0.0259429	-0.066375	0.33127	-0.0391682	-0.0593263	-0.0598407	-0.0589819	0.0160005	-0.0930585	0.0830948	-0.097078	0.175134	0.00711242	-0.000399299	0.0135607	0.0520444	0.229764	-0.0311761	0.177252	-0.0423359	0.290086	0.0928758	0.267582	-0.0425412
57	0.432434	-0.0445891	-0.0725215	0.0387342	0.0318412	0.12661	-0.181273	0.763721	1	-0.129743	0.0984953	-0.167935	0.965308	-0.167333	-0.0380515	-0.0819476	-0.0841872	0.127202	0.00356006	-0.160764	0.127095	0.488672	-0.190866	0.175961	-0.03997	-0.0408001	-0.0370005	0.246941	-0.0091957	-0.056992	-0.0461299	-0.0459076	-0.0111689	-0.0509355	-0.00351438	-0.192251	0.0797479	-0.00916189	-0.0545258	0.132079	0.130702	0.278063	0.0625505	0.194936	0.0800924	0.462564	-0.100248	0.188336	-0.0942346
11	0.197744	-0.113785	-0.00748923	-0.124181	0.103092	-0.685884	-0.529433	0.354241	-0.129743	1	-0.67468	-0.64263	-0.155733	0.904256	-0.121852	-0.0294888	-0.0045428	-0.839816	0.0574931	-0.126534	-0.174382	-0.0763353	0.26077	0.128192	0.00945479	0.044362	-0.0176012	0.0384901	-0.00397682	-0.000825164	-0.0376274	-0.00450033	0.0517404	-0.126987	0.0968373	0.00775165	0.142952	0.00712829	0.17057	-0.128034	0.0283045	0.0317852	-0.0503919	-0.0384362	-0.186961	-0.0911795	0.301117	0.164898	0.120541
13	-0.154477	0.397069	0.247973	0.278856	-0.316868	0.917779	0.525881	-0.213382	0.0984953	-0.67468	1	0.798016	0.162386	-0.696336	0.395684	0.264392	0.203184	0.726476	-0.0785332	0.0157482	0.170757	0.0714635	-0.250543	-0.0508436	-0.012099	-0.0432165	0.103536	-0.0123506	0.0714306	0.072101	0.0956474	0.0674909	0.0631651	0.0216171	-0.0603977	0.00920741	-0.141523	0.0521771	-0.223609	0.265168	-0.00664709	0.0350605	0.18229	-0.0870027	0.180455	0.108927	-0.329254	-0.113415	-0.105284
14	-0.206846	0.302366	0.288089	0.0274777	-0.279504	0.738677	0.719438	-0.313254	-0.167935	-0.64263	0.798016	1	-0.161491	-0.647741	0.290343	0.294801	0.273741	0.676832	-0.128426	0.196379	-0.00614806	-0.194539	-0.139619	-0.105366	0.0404763	-0.0415392	-0.0248221	0.00836525	0.0154326	0.0110055	0.0587056	-0.00277242	-0.0134819	0.0923907	-0.0461408	0.125575	-0.127677	0.0424692	-0.233621	0.0818778	-0.0912317	-0.0673338	-0.0757052	-0.0552969	0.0320591	-0.168488	-0.210949	-0.150073	-0.111358
15	0.410824	0.0607748	-0.0242977	0.287909	-0.0846133	0.150637	-0.150163	0.705693	0.965308	-0.155733	0.162386	-0.161491	1	-0.204208	0.0756628	-0.033595	-0.0501214	0.147491	0.0394101	-0.239158	0.11457	0.491687	-0.180732	0.17402	-0.0637621	-0.0489082	0.0140871	0.226081	0.0136809	-0.0135663	-0.00365909	-0.0077075	0.0589544	-0.0909946	0.0134755	-0.176713	0.0447794	-0.0106343	-0.0591291	0.151225	0.148138	0.280236	0.291305	0.164852	0.0742824	0.480694	-0.133158	0.17199	-0.104396
16	0.196497	-0.333319	-0.209134	-0.183601	0.362401	-0.614496	-0.411167	0.336997	-0.167333	0.904256	-0.696336	-0.647741	-0.204208	1	-0.328966	-0.218137	-0.187277	-0.766	0.0596528	-0.107401	-0.126916	-0.0573363	0.204689	0.0938614	-0.00241603	0.0456069	0.0244498	0.0129608	-0.00983315	0.0338112	-0.00647215	0.0218377	-0.0240577	-0.133948	0.105052	-0.00448789	0.168814	-0.019786	0.171647	-0.150198	0.0511184	0.0152306	-0.0775275	-0.0578108	-0.16719	-0.0798246	0.273206	0.136454	0.122577
58	-0.062063	0.966089	0.711508	0.439763	-0.780495	0.013138	0.0455947	-0.0693523	-0.0380515	-0.121852	0.395684	0.290343	0.0756628	-0.328966	1	0.718546	0.594397	0.091331	-0.00712337	-0.0770816	-0.0435461	-0.0742998	0.0605512	-0.00282699	-0.0219154	-0.0157189	-0.0354337	0.000208349	0.0104563	-0.0265424	-0.00785707	-0.0126258	0.0348073	0.0526353	0.012434	0.153079	-0.102349	0.00556708	-0.0792058	-0.0223773	-0.119566	-0.075483	0.310398	0.0408967	0.0402139	-0.0118989	-0.0896274	-0.0876108	-0.0435785
59	-0.0517128	0.732348	0.904853	0.188349	-0.799313	-0.0287843	0.019935	-0.0628671	-0.0819476	-0.0294888	0.264392	0.294801	-0.033595	-0.218137	0.718546	1	0.928633	0.0181541	-0.0198501	0.0166081	-0.0840501	-0.153095	0.148005	0.00229385	0.00981552	-0.0159607	-0.0300684	0.000199088	0.00769339	-0.0262222	-0.0163526	-0.0214205	-0.00784128	0.0752179	-0.0390327	0.146389	-0.0762249	0.0513894	-0.0616509	-0.0440037	-0.115516	-0.067532	0.0915629	0.0626013	-0.0243733	-0.116571	0.0566265	-0.0549999	-0.0236885
19	-0.0562821	0.607363	0.870819	0.140567	-0.693079	-0.0413985	0.00465341	-0.0628313	-0.0841872	-0.0045428	0.203184	0.273741	-0.0501214	-0.187277	0.594397	0.928633	1	-0.0236871	-0.0487308	0.0409571	-0.121896	-0.17126	0.16715	0.0265352	0.0231307	-0.0135503	-0.0326742	-0.0180065	0.0137095	-0.0292755	-0.0232151	-0.0223262	-0.0103104	0.0774267	-0.0479636	0.153801	-0.0637334	0.057109	-0.0663218	-0.0434778	-0.11908	-0.0604523	0.0472224	0.0552833	-0.0599461	-0.140953	0.0823191	-0.0254719	-0.0371678
12	-0.169484	0.0762521	-0.0319087	0.0852508	-0.0796863	0.758559	0.549511	-0.274458	0.127202	-0.839816	0.726476	0.676832	0.147491	-0.766	0.091331	0.0181541	-0.0236871	1	-0.00620257	0.0136627	0.156459	0.0248279	-0.237505	-0.146623	0.00824215	-0.0528235	-0.0204193	-0.0204372	-0.00818093	-0.034513	0.0106164	-0.0208323	0.0137619	0.0624988	-0.124581	-0.0717172	-0.126382	-0.0439111	-0.199631	0.238852	0.0989613	0.0637664	0.0350871	0.0144243	0.146405	0.0261923	-0.252391	-0.176905	-0.125343
1	0.111749	-0.0259188	-0.072459	-0.0924644	0.0112662	-0.0743538	-0.0490671	-0.00815365	0.00356006	0.0574931	-0.0785332	-0.128426	0.0394101	0.0596528	-0.00712337	-0.0198501	-0.0487308	-0.00620257	1	-0.189103	0.169465	0.0219526	0.0770078	-0.178689	-0.129455	0.211293	0.0744008	0.153893	-0.120017	0.0128368	0.079306	0.0976643	-0.0212416	-0.00571008	-0.11305	-0.223976	-0.0607038	-0.0557403	-0.0872039	-0.0889775	0.315945	0.371293	0.103639	0.276798	0.124836	-0.014252	0.162573	-0.139386	0.0975496
2	-0.0714052	-0.0495405	0.0239864	-0.301302	0.0317969	0.0385931	0.168239	-0.131039	-0.160764	-0.126534	0.0157482	0.196379	-0.239158	-0.107401	-0.0770816	0.0166081	0.0409571	0.0136627	-0.189103	1	-0.102816	-0.121597	-0.148198	-0.00898313	0.013272	-0.00665465	-0.0624368	0.0325477	-0.0747723	-0.0341219	-0.0341417	-0.0569557	-0.0412671	0.18012	0.128724	0.0679418	0.107002	0.0861866	-0.0253678	-0.0611278	-0.377831	-0.186322	-0.36149	-0.192454	-0.107287	-0.135983	-0.146163	-0.0188814	-0.0517566
5	-0.112007	-0.0898487	-0.120481	-0.0611973	0.118598	0.225657	-0.104768	-0.00160302	0.127095	-0.174382	0.170757	-0.00614806	0.11457	-0.126916	-0.0435461	-0.0840501	-0.121896	0.156459	0.169465	-0.102816	1	0.538189	0.00758451	-0.035233	-0.0154105	0.0133232	0.187153	0.046926	-0.0217931	0.0885554	0.14436	0.177847	0.0486182	0.318542	-0.289073	-0.375256	-0.0685138	0.0178585	-0.0959133	0.240957	-0.0530609	-0.0264812	0.013845	0.318917	0.963387	0.491248	0.130717	-0.00737874	0.175297
3	0.108981	-0.128229	-0.194275	0.0717602	0.12601	0.133955	-0.231205	0.318002	0.488672	-0.0763353	0.0714635	-0.194539	0.491687	-0.0573363	-0.0742998	-0.153095	-0.17126	0.0248279	0.0219526	-0.121597	0.538189	1	-0.353353	0.332971	0.0190182	-0.0350269	0.0919294	0.202562	0.157736	0.0041968	0.0207692	0.0580711	0.0442472	0.0848257	-0.100792	-0.229706	0.120974	-0.0210434	0.0851887	0.232857	-0.090672	-0.055433	0.112098	-0.164445	0.499357	0.984816	-0.242259	0.370292	-0.102263
6	-0.0605135	0.0810488	0.178123	0.00598849	-0.136963	-0.308953	-0.0869258	-0.000336504	-0.190866	0.26077	-0.250543	-0.139619	-0.180732	0.204689	0.0605512	0.148005	0.16715	-0.237505	0.0770078	-0.148198	0.00758451	-0.353353	1	0.323841	0.0968304	0.0555042	0.0289476	-0.0810543	0.0194238	0.0673411	0.0428902	0.0216296	-0.00601962	0.130144	-0.126507	-0.0545392	-0.211197	0.137719	0.0367104	-0.0450568	-0.0426939	0.0126664	0.0351913	0.415748	0.0928189	-0.343005	0.938078	0.288541	0.231584
4	0.141336	-0.00271349	0.0101198	0.0599274	-0.0269993	-0.0543422	-0.183589	0.245851	0.175961	0.128192	-0.0508436	-0.105366	0.17402	0.0938614	-0.00282699	0.00229385	0.0265352	-0.146623	-0.178689	-0.00898313	-0.035233	0.332971	0.323841	1	0.133839	0.0226981	0.069955	0.1606	0.31331	0.0599754	-0.00348338	0.00946876	0.0470844	-0.0472076	0.00268279	0.111656	0.150503	0.0927826	0.242897	0.104611	-0.288974	-0.129659	0.0672385	-0.396396	0.0120146	0.37206	0.31084	0.974782	0.0499338
46	0.0217503	-0.0210123	-0.00266367	-0.0529507	0.0103662	-0.00409159	0.041264	-0.0219911	-0.03997	0.00945479	-0.012099	0.0404763	-0.0637621	-0.00241603	-0.0219154	0.00981552	0.0231307	0.00824215	-0.129455	0.013272	-0.0154105	0.0190182	0.0968304	0.133839	1	0.0171944	0.162441	-0.0516132	0.622218	0.373358	0.141126	0.101522	-0.0270978	-0.0294655	-0.078965	-0.104308	-0.0345094	0.0328437	0.19868	0.126967	-0.144082	-0.0597213	-0.144479	-0.0338958	-0.021486	0.0104735	0.109752	0.12252	0.0223646
20	-0.0026564	-0.0162202	-0.0161265	-0.047922	0.0190838	-0.0400698	-0.0302147	-0.0259429	-0.0408001	0.044362	-0.0432165	-0.0415392	-0.0489082	0.0456069	-0.0157189	-0.0159607	-0.0135503	-0.0528235	0.211293	-0.00665465	0.0133232	-0.0350269	0.0555042	0.0226981	0.0171944	1	0.0775972	-0.0142642	0.0246202	0.072	0.080051	0.066036	0.11243	-0.0294863	0.0232133	0.0593171	-0.0167515	0.0641892	-0.0199065	-0.0169165	-0.040153	-0.0232679	-0.00921651	0.0258425	0.00633743	-0.0404771	0.0735584	0.0276062	0.199578
44	0.0545581	-0.0375103	-0.0366094	0.180455	0.0272735	0.12904	0.0273041	-0.066375	-0.0370005	-0.0176012	0.103536	-0.0248221	0.0140871	0.0244498	-0.0354337	-0.0300684	-0.0326742	-0.0204193	0.0744008	-0.0624368	0.187153	0.0919294	0.0289476	0.069955	0.162441	0.0775972	1	-0.00626169	0.42943	0.803978	0.892208	0.865376	0.0296717	-0.0807942	-0.0544608	-0.120724	-0.0370509	0.015386	0.0606065	0.0539727	-0.0837493	0.0119812	0.218005	-0.0750701	0.13819	0.104319	0.019739	0.0595923	0.143671
21	0.118287	-0.0026967	-0.0372285	-0.0543676	-0.0248998	-0.0122902	-0.0155078	0.33127	0.246941	0.0384901	-0.0123506	0.00836525	0.226081	0.0129608	0.000208349	0.000199088	-0.0180065	-0.0204372	0.153893	0.0325477	0.046926	0.202562	-0.0810543	0.1606	-0.0516132	-0.0142642	-0.00626169	1	0.0313106	-0.017792	0.0493079	0.0489482	0.0970101	0.0678536	-0.0419234	-0.0804034	0.0641757	-0.0344859	-0.0988082	-0.0438569	-0.0486939	-0.0399261	-0.0118963	0.046878	0.026291	0.187605	-0.0228575	0.180447	-0.0245983
22	0.0109676	-0.00042612	-0.0124199	0.131277	-0.0360046	0.0780134	0.0627448	-0.0391682	-0.0091957	-0.00397682	0.0714306	0.0154326	0.0136809	-0.00983315	0.0104563	0.00769339	0.0137095	-0.00818093	-0.120017	-0.0747723	-0.0217931	0.157736	0.0194238	0.31331	0.622218	0.0246202	0.42943	0.0313106	1	0.631005	0.387623	0.318069	0.0684395	-0.158207	-0.0924133	-0.0887421	-0.0194496	0.0210463	0.237418	0.111842	-0.128508	-0.0805379	0.0891823	-0.20769	-0.0313565	0.183305	0.0254277	0.293977	0.0224981
60	0.017096	-0.0238458	-0.0282125	0.171582	-0.00920871	0.0888767	0.159151	-0.0593263	-0.056992	-0.000825164	0.072101	0.0110055	-0.0135663	0.0338112	-0.0265424	-0.0262222	-0.0292755	-0.034513	0.0128368	-0.0341219	0.0885554	0.0041968	0.0673411	0.0599754	0.373358	0.072	0.803978	-0.017792	0.631005	1	0.759727	0.614364	0.0239157	-0.175039	0.0285005	-0.11225	-0.0525461	0.0122146	0.0916204	0.0072571	-0.0743345	-0.00728989	0.17745	-0.0588431	0.0494504	0.0188566	0.0646452	0.0522294	0.119939
61	0.00269337	-0.00809931	-0.0184826	0.150609	-0.0201959	0.107719	0.243716	-0.0598407	-0.0461299	-0.0376274	0.0956474	0.0587056	-0.00365909	-0.00647215	-0.00785707	-0.0163526	-0.0232151	0.0106164	0.079306	-0.0341417	0.14436	0.0207692	0.0428902	-0.00348338	0.141126	0.080051	0.892208	0.0493079	0.387623	0.759727	1	0.926002	0.01635	-0.0954583	0.0110483	-0.0888151	-0.0490555	0.0338873	-0.000767832	-0.000796763	-0.0834672	-0.0174101	0.18398	0.00167464	0.113287	0.0330123	0.0394957	0.00142883	0.0956411
62	-0.000499598	-0.0144906	-0.0233141	0.125841	0.0140138	0.0798059	0.0767068	-0.0589819	-0.0459076	-0.00450033	0.0674909	-0.00277242	-0.0077075	0.0218377	-0.0126258	-0.0214205	-0.0223262	-0.0208323	0.0976643	-0.0569557	0.177847	0.0580711	0.0216296	0.00946876	0.101522	0.066036	0.865376	0.0489482	0.318069	0.614364	0.926002	1	0.0101728	-0.035414	-0.0444461	-0.0851722	-0.0433912	0.03161	-0.0200639	-0.0146214	-0.0755245	-0.00944933	0.171864	0.00699215	0.147093	0.0682159	0.0203413	0.010421	0.0924405
23	0.0251948	0.0503568	-0.00381296	0.284649	-0.14379	0.0470356	0.00641173	0.0160005	-0.0111689	0.0517404	0.0631651	-0.0134819	0.0589544	-0.0240577	0.0348073	-0.00784128	-0.0103104	0.0137619	-0.0212416	-0.0412671	0.0486182	0.0442472	-0.00601962	0.0470844	-0.0270978	0.11243	0.0296717	0.0970101	0.0684395	0.0239157	0.01635	0.0101728	1	-0.0709998	0.00234726	-0.0507341	0.00494571	0.0644065	0.0101059	0.155141	-0.0664803	0.0164163	0.2927	-0.0893439	0.0355414	0.0577688	-0.0446022	0.0283892	0.0248441
24	-0.144685	0.0411916	0.077334	-0.168715	-0.0142172	0.00573141	-0.0755411	-0.0930585	-0.0509355	-0.126987	0.0216171	0.0923907	-0.0909946	-0.133948	0.0526353	0.0752179	0.0774267	0.0624988	-0.00571008	0.18012	0.318542	0.0848257	0.130144	-0.0472076	-0.0294655	-0.0294863	-0.0807942	0.0678536	-0.158207	-0.175039	-0.0954583	-0.035414	-0.0709998	1	-0.585623	-0.323395	-0.180698	-0.0511526	-0.275333	-0.101785	-0.445119	-0.27267	-0.198036	0.241961	0.349261	0.0540417	0.168735	-0.0408332	0.0509976
25	0.0199867	0.0350239	-0.0131489	0.0952239	-0.032573	-0.0809613	0.109688	0.0830948	-0.00351438	0.0968373	-0.0603977	-0.0461408	0.0134755	0.105052	0.012434	-0.0390327	-0.0479636	-0.124581	-0.11305	0.128724	-0.289073	-0.100792	-0.126507	0.00268279	-0.078965	0.0232133	-0.0544608	-0.0419234	-0.0924133	0.0285005	0.0110483	-0.0444461	0.00234726	-0.585623	1	0.258012	0.113557	-0.0424613	0.0879034	-0.120895	-0.132265	-0.0747235	0.0632668	-0.130836	-0.242198	-0.0599544	-0.179065	-0.0257495	-0.0743762
26	-0.147471	0.17944	0.169346	0.0738646	-0.167573	-0.0676048	0.115558	-0.097078	-0.192251	0.00775165	0.00920741	0.125575	-0.176713	-0.00448789	0.153079	0.146389	0.153801	-0.0717172	-0.223976	0.0679418	-0.375256	-0.229706	-0.0545392	0.111656	-0.104308	0.0593171	-0.120724	-0.0804034	-0.0887421	-0.11225	-0.0888151	-0.0851722	-0.0507341	-0.323395	0.258012	1	-0.0046051	-0.0156431	-0.0906361	-0.218395	-0.228437	-0.259742	0.0107971	-0.315759	-0.349669	-0.197892	-0.153089	0.0738082	-0.071523
27	0.135572	-0.101649	-0.080325	-0.10735	0.093906	-0.110221	-0.0598626	0.175134	0.0797479	0.142952	-0.141523	-0.127677	0.0447794	0.168814	-0.102349	-0.0762249	-0.0637334	-0.126382	-0.0607038	0.107002	-0.0685138	0.120974	-0.211197	0.150503	-0.0345094	-0.0167515	-0.0370509	0.0641757	-0.0194496	-0.0525461	-0.0490555	-0.0433912	0.00494571	-0.180698	0.113557	-0.0046051	1	0.116372	-0.0111991	-0.0669881	-0.0721668	0.00128625	-0.123717	-0.2583	-0.0935739	0.12138	-0.163235	0.181742	-0.0811459
28	0.000582817	0.0183009	0.0273373	0.0139422	-0.0362753	0.0489328	0.0257926	0.00711242	-0.00916189	0.00712829	0.0521771	0.0424692	-0.0106343	-0.019786	0.00556708	0.0513894	0.057109	-0.0439111	-0.0557403	0.0861866	0.0178585	-0.0210434	0.137719	0.0927826	0.0328437	0.0641892	0.015386	-0.0344859	0.0210463	0.0122146	0.0338873	0.03161	0.0644065	-0.0511526	-0.0424613	-0.0156431	0.116372	1	-0.00821908	0.0939157	-0.127461	-0.0271615	-0.0449568	-0.027795	0.0117592	-0.0241028	0.090904	0.0640739	0.104429
29	0.177341	-0.0860514	-0.0721878	-0.0236735	0.0665107	-0.206408	-0.170873	-0.000399299	-0.0545258	0.17057	-0.223609	-0.233621	-0.0591291	0.171647	-0.0792058	-0.0616509	-0.0663218	-0.199631	-0.0872039	-0.0253678	-0.0959133	0.0851887	0.0367104	0.242897	0.19868	-0.0199065	0.0606065	-0.0988082	0.237418	0.0916204	-0.000767832	-0.0200639	0.0101059	-0.275333	0.0879034	-0.0906361	-0.0111991	-0.00821908	1	0.0698229	-0.0945874	-0.0286112	-0.0569608	-0.173644	-0.109007	0.0957619	0.0616269	0.27177	0.0537976
30	-0.00158244	-0.0335551	-0.0493112	0.112236	-0.0167243	0.303439	0.0305117	0.0135607	0.132079	-0.128034	0.265168	0.0818778	0.151225	-0.150198	-0.0223773	-0.0440037	-0.0434778	0.238852	-0.0889775	-0.0611278	0.240957	0.232857	-0.0450568	0.104611	0.126967	-0.0169165	0.0539727	-0.0438569	0.111842	0.0072571	-0.000796763	-0.0146214	0.155141	-0.101785	-0.120895	-0.218395	-0.0669881	0.0939157	0.0698229	1	-0.0241436	0.0483511	0.0714666	-0.142552	0.225853	0.23284	-0.0313443	0.112044	0.0707111
31	0.11578	-0.135167	-0.137236	0.0234802	0.143515	0.0512391	-0.0310277	0.0520444	0.130702	0.0283045	-0.00664709	-0.0912317	0.148138	0.0511184	-0.119566	-0.115516	-0.11908	0.0989613	0.315945	-0.377831	-0.0530609	-0.090672	-0.0426939	-0.288974	-0.144082	-0.040153	-0.0837493	-0.0486939	-0.128508	-0.0743345	-0.0834672	-0.0755245	-0.0664803	-0.445119	-0.132265	-0.228437	-0.0721668	-0.127461	-0.0945874	-0.0241436	1	0.539201	0.167992	0.190554	-0.0862323	-0.0994246	0.00127721	-0.258034	-0.0420515
32	0.46784	-0.0710432	-0.0644159	-0.029019	0.0675605	0.0689387	-0.0468185	0.229764	0.278063	0.0317852	0.0350605	-0.0673338	0.280236	0.0152306	-0.075483	-0.067532	-0.0604523	0.0637664	0.371293	-0.186322	-0.0264812	-0.055433	0.0126664	-0.129659	-0.0597213	-0.0232679	0.0119812	-0.0399261	-0.0805379	-0.00728989	-0.0174101	-0.00944933	0.0164163	-0.27267	-0.0747235	-0.259742	0.00128625	-0.0271615	-0.0286112	0.0483511	0.539201	1	0.0838728	0.1645	-0.0727474	-0.0867069	0.0514684	-0.13345	0.0266565
63	0.0234919	0.281512	0.0965338	0.878066	-0.320549	0.0768194	0.020407	-0.0311761	0.0625505	-0.0503919	0.18229	-0.0757052	0.291305	-0.0775275	0.310398	0.0915629	0.0472224	0.0350871	0.103639	-0.36149	0.013845	0.112098	0.0351913	0.0672385	-0.144479	-0.00921651	0.218005	-0.0118963	0.0891823	0.17745	0.18398	0.171864	0.2927	-0.198036	0.0632668	0.0107971	-0.123717	-0.0449568	-0.0569608	0.0714666	0.167992	0.0838728	1	-0.056945	0.0354623	0.176401	-0.0735021	0.0422393	-0.0360801
7	-0.0307199	0.0467477	0.0703209	-0.126114	-0.0349387	-0.1153	-0.0717676	0.177252	0.194936	-0.0384362	-0.0870027	-0.0552969	0.164852	-0.0578108	0.0408967	0.0626013	0.0552833	0.0144243	0.276798	-0.192454	0.318917	-0.164445	0.415748	-0.396396	-0.0338958	0.0258425	-0.0750701	0.046878	-0.20769	-0.0588431	0.00167464	0.00699215	-0.0893439	0.241961	-0.130836	-0.315759	-0.2583	-0.027795	-0.173644	-0.142552	0.190554	0.1645	-0.056945	1	0.335936	-0.198245	0.474875	-0.385354	0.105053
64	-0.15768	-0.00392116	-0.0386427	-0.0291609	0.0318911	0.198315	-0.0926084	-0.0423359	0.0800924	-0.186961	0.180455	0.0320591	0.0742824	-0.16719	0.0402139	-0.0243733	-0.0599461	0.146405	0.124836	-0.107287	0.963387	0.499357	0.0928189	0.0120146	-0.021486	0.00633743	0.13819	0.026291	-0.0313565	0.0494504	0.113287	0.147093	0.0355414	0.349261	-0.242198	-0.349669	-0.0935739	0.0117592	-0.109007	0.225853	-0.0862323	-0.0727474	0.0354623	0.335936	1	0.480764	0.163576	0.0262798	0.1442
65	0.0872417	-0.0620829	-0.150124	0.133716	0.0746396	0.145545	-0.211738	0.290086	0.462564	-0.0911795	0.108927	-0.168488	0.480694	-0.0798246	-0.0118989	-0.116571	-0.140953	0.0261923	-0.014252	-0.135983	0.491248	0.984816	-0.343005	0.37206	0.0104735	-0.0404771	0.104319	0.187605	0.183305	0.0188566	0.0330123	0.0682159	0.0577688	0.0540417	-0.0599544	-0.197892	0.12138	-0.0241028	0.0957619	0.23284	-0.0994246	-0.0867069	0.176401	-0.198245	0.480764	1	-0.256907	0.404945	-0.12416
66	-0.0205061	-0.073946	0.0641502	-0.166874	0.0170863	-0.326753	-0.151109	0.0928758	-0.100248	0.301117	-0.329254	-0.210949	-0.133158	0.273206	-0.0896274	0.0566265	0.0823191	-0.252391	0.162573	-0.146163	0.130717	-0.242259	0.938078	0.31084	0.109752	0.0735584	0.019739	-0.0228575	0.0254277	0.0646452	0.0394957	0.0203413	-0.0446022	0.168735	-0.179065	-0.153089	-0.163235	0.090904	0.0616269	-0.0313443	0.00127721	0.0514684	-0.0735021	0.474875	0.163576	-0.256907	1	0.338276	0.238413
67	0.141581	-0.0852774	-0.0520448	-0.00565422	0.0389044	-0.0866778	-0.18203	0.267582	0.188336	0.164898	-0.113415	-0.150073	0.17199	0.136454	-0.0876108	-0.0549999	-0.0254719	-0.176905	-0.139386	-0.0188814	-0.00737874	0.370292	0.288541	0.974782	0.12252	0.0276062	0.0595923	0.180447	0.293977	0.0522294	0.00142883	0.010421	0.0283892	-0.0408332	-0.0257495	0.0738082	0.181742	0.0640739	0.27177	0.112044	-0.258034	-0.13345	0.0422393	-0.385354	0.0262798	0.404945	0.338276	1	0.0292313
43	0.0971827	-0.0480864	-0.0453969	-0.0618315	0.0345299	-0.09391	-0.0875181	-0.0425412	-0.0942346	0.120541	-0.105284	-0.111358	-0.104396	0.122577	-0.0435785	-0.0236885	-0.0371678	-0.125343	0.0975496	-0.0517566	0.175297	-0.102263	0.231584	0.0499338	0.0223646	0.199578	0.143671	-0.0245983	0.0224981	0.119939	0.0956411	0.0924405	0.0248441	0.0509976	-0.0743762	-0.071523	-0.0811459	0.104429	0.0537976	0.0707111	-0.0420515	0.0266565	-0.0360801	0.105053	0.1442	-0.12416	0.238413	0.0292313	1
47	0.222792	-0.0621541	0.0012952	-0.151456	0.00754651	0.0456164	-0.0359023	0.0432348	0.0389836	-0.0414664	0.0171854	0.017035	-0.0008798	-0.0649434	-0.0719803	0.0410332	0.0624316	0.0605826	0.00203151	0.140712	0.150861	0.134161	0.125767	0.187732	0.365353	0.0540145	0.101997	-0.0178075	0.165007	0.0651149	0.0455645	0.02004	0.00799241	-0.0229094	-0.0756741	-0.0802542	-0.0101003	0.133039	0.223015	0.35204	-0.137411	0.0146258	-0.131954	-0.0156681	0.136529	0.118617	0.17351	0.210533	0.111291
33	0.146788	-0.0328009	-0.0326114	-0.0330623	0.0385916	-0.08103	-0.0611106	0.067444	0.0185425	0.08971	-0.0873935	-0.0840016	0.00858765	0.0922275	-0.0317872	-0.0322761	-0.0274018	-0.106821	0.0906765	-0.0568131	-0.00698282	0.0912005	-0.0146251	0.149091	0.060985	0.347538	0.0686945	0.0904287	0.154695	0.0452355	0.0680651	0.0675717	0.0306394	-0.0272982	0.0175252	0.00373692	-0.00423648	-0.0269016	0.0398679	-0.0236253	-0.0371491	-0.00609343	-0.0144747	-0.00836223	-0.0222144	0.085121	0.016495	0.159565	0.0634635
45	0.310339	-0.0240932	0.0698268	-0.0245442	-0.0742613	0.000193031	-0.0679486	0.056836	0.0114435	0.106815	-0.00939008	-0.066266	0.0045711	0.0969427	-0.0315375	0.105231	0.0483432	-0.0729973	0.0483353	0.0925899	0.0836554	0.0213718	0.0706273	0.146982	0.0888123	0.17025	0.321765	-0.0112973	0.197042	0.232611	0.250575	0.229093	0.0413102	-0.0744916	-0.0691873	-0.154743	-0.00995185	0.139224	0.163612	0.410135	-0.0779291	0.119828	-0.0178053	-0.11411	0.0521988	0.00674122	0.0713606	0.129544	0.356857
34	0.0724169	0.02533	-0.0338593	0.115538	-0.0153184	0.0634736	-0.0183707	0.283393	0.359874	-0.024216	0.0683137	-0.0437985	0.373608	-0.0392455	0.0231148	-0.0173716	-0.0241102	0.000528848	0.0188967	-0.105117	0.0267655	0.28835	-0.164529	0.0886484	-0.0407898	-0.0242556	0.0130533	0.516749	0.0900032	-0.0096217	0.0343135	0.0467735	0.158659	0.0403739	0.0470577	-0.118766	-0.0307271	-0.0833416	-0.0720658	-0.041474	-0.0198987	-0.0383617	0.1704	0.138691	0.0212082	0.301062	-0.145266	0.0923053	-0.0728583
35	0.11094	-0.0863865	-0.0724097	-0.0479938	0.070144	0.0872039	-0.0380964	0.0784111	0.0482087	0.0614554	0.0457314	-0.0335988	0.0319941	0.0650109	-0.0848336	-0.0447541	-0.0207013	7.72028e-05	-0.0311013	0.0072322	0.0499878	0.326112	-0.0441582	0.450822	0.155109	0.0570941	0.148396	0.0771725	0.447024	0.148389	0.134968	0.134551	0.00959417	-0.127299	-0.0342164	-0.0603814	0.0569261	0.0809112	0.243617	0.344928	-0.143971	0.0330766	0.014894	-0.332635	0.0377332	0.341323	0.0185994	0.482965	0.028249
68	0.23651	-0.0303669	0.048917	-0.0348454	-0.0522707	0.0303975	0.0297084	0.0543603	0.00486037	0.0989383	0.0158401	-0.0224817	-0.00497595	0.0896873	-0.0402551	0.0694591	0.0362401	-0.0380185	0.0682676	0.0918698	0.0870029	-0.0444371	0.0929925	0.0855898	0.123143	0.193475	0.299916	-0.0335652	0.214095	0.317707	0.299091	0.220448	0.0506434	-0.145894	-0.00384959	-0.118365	-0.0429024	0.153797	0.127205	0.469225	-0.0714232	0.122104	-0.0280828	-0.0791147	0.0525662	-0.0634166	0.109081	0.0803772	0.364229
69	0.267222	0.00185924	0.107398	-0.0299782	-0.114804	-0.00689629	-0.0179271	0.0720344	0.0234235	0.094052	-0.00559105	-0.0297341	0.0136158	0.0792036	-0.0081747	0.14031	0.074905	-0.0651814	0.0456609	0.148497	0.0333403	-0.0343172	0.0440253	0.0918451	0.0193363	0.152827	0.233041	0.0173442	0.152326	0.194831	0.246304	0.232082	0.0216413	-0.0761595	-0.0244217	-0.0884173	0.0012544	0.125314	0.0905742	0.280624	-0.0674462	0.122075	-0.0249655	-0.0885424	0.00359711	-0.0500862	0.0467973	0.0750519	0.298258
70	0.284858	-0.0132719	0.0579187	-0.0284683	-0.0581884	-0.00409208	-0.0476298	0.0775867	0.0254789	0.107373	-0.00902582	-0.049831	0.0171445	0.0976735	-0.019118	0.0803406	0.0389228	-0.0675194	0.0461391	0.0818922	0.0654499	0.0214863	0.0153947	0.105981	0.00466608	0.136438	0.222776	0.00859229	0.156933	0.154167	0.248005	0.324868	0.0142377	-0.0656033	-0.0502276	-0.0803727	-0.00643177	0.145101	0.0734728	0.31479	-0.0674836	0.108289	-0.0181176	-0.0967721	0.039942	0.009132	0.0220526	0.0954342	0.267627
36	0.107292	-0.0339622	-0.0548932	-0.0465809	0.0557156	-0.0492237	-0.0636971	0.0305687	-0.0186827	0.094342	-0.0586631	-0.0689459	-0.0286593	0.0919983	-0.033075	-0.0507255	-0.0490084	-0.0793538	0.111026	-0.0224742	-0.00133853	-0.0778308	0.104465	0.0853121	0.0430468	0.564498	0.107085	-0.0314262	0.0227125	0.0928745	0.10216	0.0786693	0.172593	-0.114475	0.052473	0.0848967	-0.0107076	0.0976454	0.0491479	0.0800242	-0.0471519	0.0640449	-0.0381865	-0.00407791	-0.0140387	-0.0782898	0.111191	0.0825823	0.284653
37	-0.199768	0.00516415	0.0603023	-0.0799028	0.0118613	-0.0525659	-0.0705743	-0.102073	-0.110844	-0.0252252	-0.0461938	0.0213487	-0.13702	-0.0217269	0.00371629	0.0231132	0.0438353	-0.0211278	-0.149128	0.134718	0.22293	0.00958719	0.128946	-0.0470487	-0.108149	-0.0522015	-0.0816811	-0.0196606	-0.148326	-0.153021	-0.0885956	-0.0188493	-0.0704498	0.682629	-0.276047	-0.123527	-0.0877619	-0.134059	-0.296929	-0.148297	-0.354968	-0.310143	-0.124678	0.114111	0.289114	0.0045756	0.109716	-0.0702881	0.0336537
38	0.0553121	-0.0299864	-0.0725513	0.00394488	0.0632094	-0.166752	-0.039264	0.13342	0.0804323	0.146601	-0.16495	-0.145998	0.0728854	0.154461	-0.0389609	-0.0832241	-0.0860314	-0.192508	-0.0454718	0.0305173	-0.243476	-0.0368604	-0.123856	0.0778178	-0.0325624	0.0498421	-0.0409145	0.00834132	0.0120286	0.0506559	0.0172547	-0.033038	-0.00198182	-0.429567	0.480722	0.23946	0.116825	0.0452961	0.112337	-0.127607	0.0133486	0.012707	0.133603	-0.121293	-0.248318	-0.0115842	-0.109543	0.104926	-0.0729471
39	-0.130627	0.121007	0.104058	0.00334556	-0.151649	0.0773244	0.264151	-0.097885	-0.119495	-0.129425	0.119018	0.301972	-0.122036	-0.164522	0.106231	0.116878	0.141093	0.081056	-0.155244	0.18041	-0.298739	-0.185342	0.0825746	0.233937	0.142289	0.0934936	-0.0457515	-0.00124011	0.0977205	0.0460305	0.00104072	-0.0324633	0.0391328	-0.206852	0.201367	0.632869	-0.0110069	0.209963	-0.0232268	-0.177923	-0.26752	-0.256457	-0.120467	-0.153634	-0.27477	-0.168504	0.0192037	0.207406	-0.0719163
40	0.0696817	-0.0669901	-0.0967611	0.0401721	0.099906	-0.101437	-0.0730861	0.0646242	-0.0159428	0.0948784	-0.119699	-0.137181	-0.0120356	0.136316	-0.060586	-0.0943348	-0.083379	-0.119494	-0.125902	0.0528315	-0.169056	0.0404656	-0.14542	0.273071	-0.0509516	-0.0259541	-0.015197	0.0176426	0.0353751	-0.0219699	-0.0376865	-0.0350224	0.00417514	-0.217318	0.127966	0.147327	0.453846	0.0217043	0.0999395	-0.0943624	-0.018122	-0.0584209	0.109381	-0.329046	-0.164993	0.0851672	-0.154222	0.286773	-0.0989847
41	0.0319457	0.03396	0.0390392	-0.00461422	-0.0251163	0.0478483	0.020328	0.0472102	0.0223726	-0.0390683	0.0573999	0.0390594	0.0136412	-0.0285734	0.0257463	0.0512652	0.0656889	0.0145007	-0.0589808	-0.0184551	-0.0505399	-0.17745	0.168416	0.0824635	0.0626996	0.0655214	-0.0108721	-0.0615691	0.0405112	0.0155101	0.0175024	0.00830171	-0.0158981	-0.149878	0.028888	0.0713565	0.0924459	0.525794	-0.0444014	0.00680263	0.0276627	0.0719274	-0.0138163	0.0839662	-0.0445161	-0.170636	0.125019	0.0468895	0.101456
71	0.129893	-0.0852011	-0.0744652	-0.0901398	0.0834142	-0.197004	-0.163586	-0.0324265	-0.082418	0.156589	-0.21464	-0.217941	-0.0994052	0.157354	-0.0821327	-0.0668399	-0.0653577	-0.188221	-0.0490991	0.0295393	-0.0938558	0.0919994	0.034878	0.232153	0.247827	-0.0166658	0.0495507	-0.0878765	0.285926	0.105351	-0.0117785	-0.0299483	-0.0144845	-0.168418	0.00492273	-0.105924	-0.0145179	-0.0689102	0.784261	0.0585473	-0.0819636	-0.0126561	-0.112983	-0.146069	-0.109511	0.0948125	0.0732985	0.250813	0.00361277
72	-5.86888e-05	-0.06936	-0.059855	-0.0600997	0.0587476	0.259718	0.00961668	0.000640418	0.109687	-0.127363	0.210824	0.0653491	0.0897793	-0.140713	-0.0655689	-0.0530301	-0.053261	0.207864	-0.0557565	-0.0232242	0.249787	0.201227	-0.00416062	0.0881394	0.185884	-0.0199675	0.0928995	-0.073241	0.123494	0.0786687	0.0423845	0.0176444	0.0194829	-0.0617757	-0.114996	-0.199878	-0.0782829	0.0253436	0.10096	0.741913	-0.0151612	0.10552	-0.0763602	-0.121778	0.23227	0.187805	0.0307904	0.101988	0.0735857
42	0.132555	0.0158273	-0.0257944	0.129767	-0.0374201	0.132076	0.0595599	0.0164697	0.0950756	-0.0489083	0.127503	-0.00279048	0.148132	-0.0445274	0.0319918	0.00772615	-0.0399045	0.162099	0.371188	-0.319079	0.0414492	-0.0317209	-0.125337	-0.427145	-0.0701278	-0.0444532	0.0675956	-0.0199172	-0.123124	0.045482	0.0509048	0.0204438	0.0373148	-0.349334	-0.038633	-0.27201	-0.0848377	-0.0701518	-0.00869819	0.127345	0.686695	0.458273	0.155549	0.210496	-0.0442704	-0.0639603	-0.0965333	-0.407579	-0.0077444
73	0.421074	-0.035383	-0.0400239	0.0597223	0.0232596	0.0354326	-0.0369594	0.140007	0.170695	0.0440071	0.0184693	-0.0766004	0.199128	0.0344785	-0.0381041	-0.0385231	-0.0496816	0.000194503	0.340089	-0.179315	-0.0200629	-0.0341578	-0.0612843	-0.195233	-0.0370104	-0.0257769	0.0560145	-0.0412266	-0.0423967	0.0355614	0.0314013	0.0165531	0.0257073	-0.265746	-0.03158	-0.246755	-0.0186285	-0.0429186	0.0256219	0.0953416	0.45936	0.798114	0.122352	0.105241	-0.078855	-0.0631345	-0.0322832	-0.183898	0.038828
51	-0.00185409	-0.122188	-0.172229	-0.103177	0.093373	0.524109	0.327044	-0.0669838	0.215112	-0.509026	0.427363	0.357882	0.186464	-0.44854	-0.0793603	-0.118392	-0.119687	0.591971	0.00147418	0.0420717	0.263053	0.194387	-0.267648	-0.0467965	-0.076459	-0.0679166	-0.0152832	-0.0135365	-0.018237	-0.0274102	0.012269	-0.000782115	-0.00589524	0.00662752	0.00616311	-0.209215	-0.00848374	-0.00458982	-0.0290321	0.204934	0.0655086	0.0900747	-0.133046	0.0156288	0.244392	0.174593	-0.205871	-0.0407113	-0.167357
50	0.080669	-0.065019	-0.0569139	-0.105717	0.0717432	0.327343	0.180188	0.187558	0.330936	-0.299536	0.271771	0.179161	0.296327	-0.238119	-0.0375247	-0.049662	-0.0872422	0.342118	-0.00380272	0.113377	0.180377	0.194072	-0.261926	0.0223531	-0.0172808	0.0391601	-0.0326157	0.102416	0.0380173	-0.00371833	-0.0102853	-0.0256267	0.0184081	-0.0228093	0.0566887	-0.142143	0.0881074	-0.058903	0.0118463	0.136567	-0.00491743	0.0501866	-0.164607	0.0297007	0.148215	0.168677	-0.187917	0.0241545	-0.101967
48	-0.043554	0.0153875	0.00613451	0.210286	-0.0175097	-0.154604	-0.165255	0.0114305	-0.052625	0.183713	-0.135931	-0.201341	0.000859976	0.173741	0.000387383	-0.0243981	-0.0305189	-0.2231	-0.0476822	-0.212829	-0.0356377	0.137877	0.063745	0.258701	-0.106903	-0.0277634	0.066842	-0.02945	0.058735	0.0295326	0.0924044	0.104708	-0.0452277	-0.172911	0.0654563	0.10129	0.0920844	-0.0283167	0.137077	-0.0148778	0.0524999	-0.0558513	0.281962	-0.149447	0.00262873	0.194828	0.0447554	0.288525	-0.053517
49	0.027497	-0.0446244	-0.0924559	-0.00901951	0.118964	-0.267839	-0.208872	-0.0205799	-0.140015	0.272707	-0.263729	-0.276817	-0.142262	0.280074	-0.047631	-0.0864801	-0.0827063	-0.320062	-0.147443	0.0408115	-0.221023	0.1653	-0.105526	0.413236	0.0574669	-0.0274647	-0.0204444	-0.0966338	0.20315	-0.00128731	-0.0735169	-0.0622128	-0.0571433	-0.0946007	0.0276045	0.0370458	0.226853	-0.0760634	0.346238	-0.105698	-0.0748606	-0.128419	0.0532401	-0.416524	-0.206878	0.21668	-0.0638971	0.468765	-0.115843
53	0.0618631	0.0178399	0.00476217	-0.0234301	0.0124077	-0.0502325	0.0179691	-0.0496648	-0.0720352	0.0581189	-0.0390187	-0.042007	-0.0709437	0.0597053	0.0363707	0.0153401	0.0151141	-0.0673979	0.0560259	0.0991187	-0.0472922	0.0101051	-0.195418	-0.178959	-0.0100726	-0.00673332	-0.00105022	-0.0308731	-0.0141927	0.0241489	0.0256794	-0.00100131	-0.00234678	-0.0738335	0.16867	-0.0147822	0.0921093	-0.027099	-0.0435808	-0.0272398	-0.0113128	-0.00706242	-0.0180706	0.173942	-0.0321018	0.0229868	-0.21418	-0.188746	-0.010672
52	0.0400141	0.164692	0.114124	0.00911778	-0.047619	-0.00223047	0.027389	0.0424525	0.0075421	0.00846003	0.063351	0.0464287	0.0086595	0.0107621	0.251184	0.162358	0.149788	-0.00826114	-0.0116845	-0.00719871	0.0859881	0.127569	-0.108155	-0.0959918	-0.0254237	-0.0101764	-0.0130542	-0.0347093	0.00828843	-0.0143975	0.00341714	0.000707129	0.00955892	0.000882732	0.0384395	0.0119363	0.0135681	-0.0568433	-0.0667802	-0.0368827	0.0108351	-0.0325789	-0.00142386	0.0945404	0.123906	0.141999	-0.144855	-0.14219	-0.0130439
[truncated: 24 more columns]

## Sheet: TableS9_VarCorrsALL
Table S9. Pearson correlation coefficients for the final set of locally derived environmental variables and all barrier types. The field numbers listed here match those listed in Table S3.
Field No.	8	17	18	10	9	13	14	15	16	19	12	1	2	5	3	6	4	46	20	44	21	22	23	24	25	26	27	28	29	30	31	32	7	43	47	33	45	34	35	36	37	38	39	40	41	42	51	50	48
8	1	-0.022928	-0.046741	-0.248295	0.633418	-0.143448	-0.284285	0.392374	0.240114	0.0147095	-0.198491	0.0843544	-0.00928314	-0.0679332	0.0833843	-0.0256326	0.0879822	-0.00553488	-0.0400583	-0.0202775	0.122741	-0.0702735	0.0422675	-0.241289	0.169887	-0.127971	0.105075	0.0572197	0.0965851	0.0486375	0.177	0.329828	0.120141	0.178464	0.122492	-0.0293173	0.202173	0.073781	0.0340703	0.135771	-0.297095	0.285581	-0.122177	0.0691165	0.140804	0.159614	-0.0687242	0.0663622	-0.043554
17	-0.022928	1	0.423528	-0.0376431	0.0386983	0.35376	0.198015	0.128223	-0.28512	0.558502	0.0250504	-0.0129981	-0.0804311	-0.0677827	-0.0262001	0.0860575	0.0973411	-0.0210858	-0.0208606	0.0286206	0.102493	0.0758979	0.0935273	0.0400549	0.0358221	0.100102	-0.103711	0.0565534	-0.0474585	-0.0404923	-0.144505	-0.056947	0.0789148	-0.0546268	-0.0746967	0.123096	0.0276129	0.232583	0.0529192	-0.00774934	-0.0235683	-0.0234117	0.120133	-0.0591333	0.0674655	-0.0177151	-0.139284	-0.0406822	0.0755487
18	-0.046741	0.423528	1	0.0281192	-0.0994918	0.273483	-0.0213914	0.287909	-0.174294	0.0783965	0.0634165	-0.0924644	-0.301302	-0.0611973	0.0717602	0.00598849	0.0599274	-0.0529507	-0.047922	0.180455	-0.0543676	0.131277	0.284649	-0.168715	0.0952239	0.0738646	-0.10735	0.0139422	-0.0236735	0.112236	0.0234802	-0.029019	-0.126114	-0.0618315	-0.151456	-0.0330623	-0.0245442	0.115538	-0.0479938	-0.0465809	-0.0799028	0.00394488	0.00334556	0.0401721	-0.00461422	0.129767	-0.103177	-0.105717	0.210286
10	-0.248295	-0.0376431	0.0281192	1	-0.308434	0.295908	0.658852	-0.253426	-0.148302	-0.0243194	0.419335	-0.0047087	0.0337489	-0.0397011	-0.234714	-0.128203	-0.426776	-0.054904	0.0348039	0.000591776	-0.0574162	-0.0896742	0.0100244	0.040255	-0.00461982	0.0533663	-0.136619	-0.0716053	-0.184075	0.00553841	0.0484552	-0.0647493	0.0423551	0.0487021	-0.143391	-0.0170858	-0.0602516	-0.068062	-0.166701	-0.0348754	0.105259	-0.121517	-0.00816227	-0.164707	-0.0914768	0.117585	0.141377	0.154989	-0.172431
9	0.633418	0.0386983	-0.0994918	-0.308434	1	-0.160147	-0.325809	0.599274	0.284636	0.00175294	-0.225264	-0.00201559	-0.0745154	-0.010183	0.268802	-0.0615363	0.170543	-0.0307549	-0.0471756	-0.0775606	0.24131	-0.06941	0.0158602	-0.145152	0.177551	-0.0322366	0.20018	0.0341014	-0.0205222	0.0147516	0.0281122	0.139017	0.112081	-0.0358928	0.00143675	-0.0255257	0.0351877	0.166522	0.034064	0.0216907	-0.144633	0.237345	-0.0653036	0.0745121	0.0571398	0.0212212	-0.0799076	0.165194	-0.0207096
13	-0.143448	0.35376	0.273483	0.295908	-0.160147	1	0.680519	0.214353	-0.589129	0.196241	0.570937	-0.0538704	-0.0682762	0.219912	0.15128	-0.206063	0.0270994	-0.00882392	-0.00103666	0.142762	0.0599847	0.101295	0.107417	0.0272917	-0.09502	-0.0853326	-0.144239	0.0433298	-0.197838	0.334745	0.0200411	0.0756832	-0.0548263	-0.094258	0.0373881	0.0675843	0.0584528	0.209363	0.143922	-0.018853	-0.0479722	-0.202686	0.0366009	-0.138344	0.0490382	0.141935	0.425774	0.32751	-0.110682
14	-0.284285	0.198015	-0.0213914	0.658852	-0.325809	0.680519	1	-0.222828	-0.465651	0.213831	0.533484	-0.0906605	0.109927	0.064427	-0.192045	-0.0598217	-0.143958	0.0130632	0.0646454	-0.0142762	0.00249349	-0.0269999	0.00545534	0.145247	-0.0795992	0.0331006	-0.174982	0.0161724	-0.232417	0.107229	-0.0557372	-0.0770916	0.0463573	-0.0567727	-0.0310991	0.0434391	-0.0251286	-0.0102772	-0.045627	-0.0143387	0.106399	-0.192876	0.170622	-0.199938	-0.00633566	0.00802557	0.326715	0.244658	-0.20128
15	0.392374	0.128223	0.287909	-0.253426	0.599274	0.214353	-0.222828	1	-0.354265	-0.0232082	0.219858	0.0394101	-0.239158	0.11457	0.491687	-0.180732	0.17402	-0.0637621	-0.0489082	0.0140871	0.226081	0.0136809	0.0589544	-0.0909946	0.0134755	-0.176713	0.0447794	-0.0106343	-0.0591291	0.151225	0.148138	0.280236	0.164852	-0.104396	-0.0008798	0.00858765	0.0045711	0.373608	0.0319941	-0.0286593	-0.13702	0.0728854	-0.122036	-0.0120356	0.0136412	0.148132	0.186464	0.296327	0.000859976
16	0.240114	-0.28512	-0.174294	-0.148302	0.284636	-0.589129	-0.465651	-0.354265	1	-0.148011	-0.631206	0.0338904	-0.017992	-0.134725	-0.140884	0.165198	0.0306112	-0.00974802	-0.0641789	-0.0417685	-0.0988634	-0.0434318	-0.0384415	-0.159241	0.162856	0.0677089	0.183629	-0.0263886	0.158608	-0.133651	0.0265888	-0.0778304	-0.141062	0.108545	-0.0860397	-0.120098	0.0310043	-0.216445	0.00941141	0.0222372	-0.0307041	0.210182	-0.107984	0.163276	-0.0287304	-0.0658761	-0.408333	-0.265904	0.155232
19	0.0147095	0.558502	0.0783965	-0.0243194	0.00175294	0.196241	0.213831	-0.0232082	-0.148011	1	-0.0763207	-0.0583393	0.0462348	-0.130963	-0.103047	0.134269	0.0812812	0.0555494	-0.0196666	-0.00308828	0.016002	0.10486	-0.0150481	-0.0235342	-0.000158533	0.0984187	-0.00957361	0.176201	-0.0416456	0.0311418	-0.0790881	-0.0126734	0.0387446	-0.0403981	0.0160441	0.149459	0.0793642	0.101125	0.0756736	-0.045882	-0.0508423	-0.0282235	0.133731	-0.0649543	0.19381	-0.0335452	-0.0798483	-0.0195282	-0.0180568
12	-0.198491	0.0250504	0.0634165	0.419335	-0.225264	0.570937	0.533484	0.219858	-0.631206	-0.0763207	1	0.0716718	-0.1002	0.161118	0.0964428	-0.150428	-0.127889	-0.040218	0.0466979	-0.0442988	0.158437	-0.079456	0.0128634	0.139626	-0.175863	-0.154839	-0.172321	-0.16249	-0.195709	0.165189	0.155868	0.0786294	0.163602	-0.108925	0.0425613	0.0944337	-0.0583261	0.227191	-0.024289	-0.0169217	0.0565539	-0.317725	-0.0210665	-0.189431	-0.104398	0.224648	0.475851	0.406945	-0.204532
1	0.0843544	-0.0129981	-0.0924644	-0.0047087	-0.00201559	-0.0538704	-0.0906605	0.0394101	0.0338904	-0.0583393	0.0716718	1	-0.189103	0.169465	0.0219526	0.0770078	-0.178689	-0.129455	0.211293	0.0744008	0.153893	-0.120017	-0.0212416	-0.00571008	-0.11305	-0.223976	-0.0607038	-0.0557403	-0.0872039	-0.0889775	0.315945	0.371293	0.276798	0.0975496	0.00203151	0.0906765	0.0483353	0.0188967	-0.0311013	0.111026	-0.149128	-0.0454718	-0.155244	-0.125902	-0.0589808	0.371188	0.00147418	-0.00380272	-0.0476822
2	-0.00928314	-0.0804311	-0.301302	0.0337489	-0.0745154	-0.0682762	0.109927	-0.239158	-0.017992	0.0462348	-0.1002	-0.189103	1	-0.102816	-0.121597	-0.148198	-0.00898313	0.013272	-0.00665465	-0.0624368	0.0325477	-0.0747723	-0.0412671	0.18012	0.128724	0.0679418	0.107002	0.0861866	-0.0253678	-0.0611278	-0.377831	-0.186322	-0.192454	-0.0517566	0.140712	-0.0568131	0.0925899	-0.105117	0.0072322	-0.0224742	0.134718	0.0305173	0.18041	0.0528315	-0.0184551	-0.319079	0.0420717	0.113377	-0.212829
5	-0.0679332	-0.0677827	-0.0611973	-0.0397011	-0.010183	0.219912	0.064427	0.11457	-0.134725	-0.130963	0.161118	0.169465	-0.102816	1	0.538189	0.00758451	-0.035233	-0.0154105	0.0133232	0.187153	0.046926	-0.0217931	0.0486182	0.318542	-0.289073	-0.375256	-0.0685138	0.0178585	-0.0959133	0.240957	-0.0530609	-0.0264812	0.318917	0.175297	0.150861	-0.00698282	0.0836554	0.0267655	0.0499878	-0.00133853	0.22293	-0.243476	-0.298739	-0.169056	-0.0505399	0.0414492	0.263053	0.180377	-0.0356377
3	0.0833843	-0.0262001	0.0717602	-0.234714	0.268802	0.15128	-0.192045	0.491687	-0.140884	-0.103047	0.0964428	0.0219526	-0.121597	0.538189	1	-0.353353	0.332971	0.0190182	-0.0350269	0.0919294	0.202562	0.157736	0.0442472	0.0848257	-0.100792	-0.229706	0.120974	-0.0210434	0.0851887	0.232857	-0.090672	-0.055433	-0.164445	-0.102263	0.134161	0.0912005	0.0213718	0.28835	0.326112	-0.0778308	0.00958719	-0.0368604	-0.185342	0.0404656	-0.17745	-0.0317209	0.194387	0.194072	0.137877
6	-0.0256326	0.0860575	0.00598849	-0.128203	-0.0615363	-0.206063	-0.0598217	-0.180732	0.165198	0.134269	-0.150428	0.0770078	-0.148198	0.00758451	-0.353353	1	0.323841	0.0968304	0.0555042	0.0289476	-0.0810543	0.0194238	-0.00601962	0.130144	-0.126507	-0.0545392	-0.211197	0.137719	0.0367104	-0.0450568	-0.0426939	0.0126664	0.415748	0.231584	0.125767	-0.0146251	0.0706273	-0.164529	-0.0441582	0.104465	0.128946	-0.123856	0.0825746	-0.14542	0.168416	-0.125337	-0.267648	-0.261926	0.063745
4	0.0879822	0.0973411	0.0599274	-0.426776	0.170543	0.0270994	-0.143958	0.17402	0.0306112	0.0812812	-0.127889	-0.178689	-0.00898313	-0.035233	0.332971	0.323841	1	0.133839	0.0226981	0.069955	0.1606	0.31331	0.0470844	-0.0472076	0.00268279	0.111656	0.150503	0.0927826	0.242897	0.104611	-0.288974	-0.129659	-0.396396	0.0499338	0.187732	0.149091	0.146982	0.0886484	0.450822	0.0853121	-0.0470487	0.0778178	0.233937	0.273071	0.0824635	-0.427145	-0.0467965	0.0223531	0.258701
46	-0.00553488	-0.0210858	-0.0529507	-0.054904	-0.0307549	-0.00882392	0.0130632	-0.0637621	-0.00974802	0.0555494	-0.040218	-0.129455	0.013272	-0.0154105	0.0190182	0.0968304	0.133839	1	0.0171944	0.162441	-0.0516132	0.622218	-0.0270978	-0.0294655	-0.078965	-0.104308	-0.0345094	0.0328437	0.19868	0.126967	-0.144082	-0.0597213	-0.0338958	0.0223646	0.365353	0.060985	0.0888123	-0.0407898	0.155109	0.0430468	-0.108149	-0.0325624	0.142289	-0.0509516	0.0626996	-0.0701278	-0.076459	-0.0172808	-0.106903
20	-0.0400583	-0.0208606	-0.047922	0.0348039	-0.0471756	-0.00103666	0.0646454	-0.0489082	-0.0641789	-0.0196666	0.0466979	0.211293	-0.00665465	0.0133232	-0.0350269	0.0555042	0.0226981	0.0171944	1	0.0775972	-0.0142642	0.0246202	0.11243	-0.0294863	0.0232133	0.0593171	-0.0167515	0.0641892	-0.0199065	-0.0169165	-0.040153	-0.0232679	0.0258425	0.199578	0.0540145	0.347538	0.17025	-0.0242556	0.0570941	0.564498	-0.0522015	0.0498421	0.0934936	-0.0259541	0.0655214	-0.0444532	-0.0679166	0.0391601	-0.0277634
44	-0.0202775	0.0286206	0.180455	0.000591776	-0.0775606	0.142762	-0.0142762	0.0140871	-0.0417685	-0.00308828	-0.0442988	0.0744008	-0.0624368	0.187153	0.0919294	0.0289476	0.069955	0.162441	0.0775972	1	-0.00626169	0.42943	0.0296717	-0.0807942	-0.0544608	-0.120724	-0.0370509	0.015386	0.0606065	0.0539727	-0.0837493	0.0119812	-0.0750701	0.143671	0.101997	0.0686945	0.321765	0.0130533	0.148396	0.107085	-0.0816811	-0.0409145	-0.0457515	-0.015197	-0.0108721	0.0675956	-0.0152832	-0.0326157	0.066842
21	0.122741	0.102493	-0.0543676	-0.0574162	0.24131	0.0599847	0.00249349	0.226081	-0.0988634	0.016002	0.158437	0.153893	0.0325477	0.046926	0.202562	-0.0810543	0.1606	-0.0516132	-0.0142642	-0.00626169	1	0.0313106	0.0970101	0.0678536	-0.0419234	-0.0804034	0.0641757	-0.0344859	-0.0988082	-0.0438569	-0.0486939	-0.0399261	0.046878	-0.0245983	-0.0178075	0.0904287	-0.0112973	0.516749	0.0771725	-0.0314262	-0.0196606	0.00834132	-0.00124011	0.0176426	-0.0615691	-0.0199172	-0.0135365	0.102416	-0.02945
22	-0.0702735	0.0758979	0.131277	-0.0896742	-0.06941	0.101295	-0.0269999	0.0136809	-0.0434318	0.10486	-0.079456	-0.120017	-0.0747723	-0.0217931	0.157736	0.0194238	0.31331	0.622218	0.0246202	0.42943	0.0313106	1	0.0684395	-0.158207	-0.0924133	-0.0887421	-0.0194496	0.0210463	0.237418	0.111842	-0.128508	-0.0805379	-0.20769	0.0224981	0.165007	0.154695	0.197042	0.0900032	0.447024	0.0227125	-0.148326	0.0120286	0.0977205	0.0353751	0.0405112	-0.123124	-0.018237	0.0380173	0.058735
23	0.0422675	0.0935273	0.284649	0.0100244	0.0158602	0.107417	0.00545534	0.0589544	-0.0384415	-0.0150481	0.0128634	-0.0212416	-0.0412671	0.0486182	0.0442472	-0.00601962	0.0470844	-0.0270978	0.11243	0.0296717	0.0970101	0.0684395	1	-0.0709998	0.00234726	-0.0507341	0.00494571	0.0644065	0.0101059	0.155141	-0.0664803	0.0164163	-0.0893439	0.0248441	0.00799241	0.0306394	0.0413102	0.158659	0.00959417	0.172593	-0.0704498	-0.00198182	0.0391328	0.00417514	-0.0158981	0.0373148	-0.00589524	0.0184081	-0.0452277
24	-0.241289	0.0400549	-0.168715	0.040255	-0.145152	0.0272917	0.145247	-0.0909946	-0.159241	-0.0235342	0.139626	-0.00571008	0.18012	0.318542	0.0848257	0.130144	-0.0472076	-0.0294655	-0.0294863	-0.0807942	0.0678536	-0.158207	-0.0709998	1	-0.585623	-0.323395	-0.180698	-0.0511526	-0.275333	-0.101785	-0.445119	-0.27267	0.241961	0.0509976	-0.0229094	-0.0272982	-0.0744916	0.0403739	-0.127299	-0.114475	0.682629	-0.429567	-0.206852	-0.217318	-0.149878	-0.349334	0.00662752	-0.0228093	-0.172911
25	0.169887	0.0358221	0.0952239	-0.00461982	0.177551	-0.09502	-0.0795992	0.0134755	0.162856	-0.000158533	-0.175863	-0.11305	0.128724	-0.289073	-0.100792	-0.126507	0.00268279	-0.078965	0.0232133	-0.0544608	-0.0419234	-0.0924133	0.00234726	-0.585623	1	0.258012	0.113557	-0.0424613	0.0879034	-0.120895	-0.132265	-0.0747235	-0.130836	-0.0743762	-0.0756741	0.0175252	-0.0691873	0.0470577	-0.0342164	0.052473	-0.276047	0.480722	0.201367	0.127966	0.028888	-0.038633	0.00616311	0.0566887	0.0654563
26	-0.127971	0.100102	0.0738646	0.0533663	-0.0322366	-0.0853326	0.0331006	-0.176713	0.0677089	0.0984187	-0.154839	-0.223976	0.0679418	-0.375256	-0.229706	-0.0545392	0.111656	-0.104308	0.0593171	-0.120724	-0.0804034	-0.0887421	-0.0507341	-0.323395	0.258012	1	-0.0046051	-0.0156431	-0.0906361	-0.218395	-0.228437	-0.259742	-0.315759	-0.071523	-0.0802542	0.00373692	-0.154743	-0.118766	-0.0603814	0.0848967	-0.123527	0.23946	0.632869	0.147327	0.0713565	-0.27201	-0.209215	-0.142143	0.10129
27	0.105075	-0.103711	-0.10735	-0.136619	0.20018	-0.144239	-0.174982	0.0447794	0.183629	-0.00957361	-0.172321	-0.0607038	0.107002	-0.0685138	0.120974	-0.211197	0.150503	-0.0345094	-0.0167515	-0.0370509	0.0641757	-0.0194496	0.00494571	-0.180698	0.113557	-0.0046051	1	0.116372	-0.0111991	-0.0669881	-0.0721668	0.00128625	-0.2583	-0.0811459	-0.0101003	-0.00423648	-0.00995185	-0.0307271	0.0569261	-0.0107076	-0.0877619	0.116825	-0.0110069	0.453846	0.0924459	-0.0848377	-0.00848374	0.0881074	0.0920844
28	0.0572197	0.0565534	0.0139422	-0.0716053	0.0341014	0.0433298	0.0161724	-0.0106343	-0.0263886	0.176201	-0.16249	-0.0557403	0.0861866	0.0178585	-0.0210434	0.137719	0.0927826	0.0328437	0.0641892	0.015386	-0.0344859	0.0210463	0.0644065	-0.0511526	-0.0424613	-0.0156431	0.116372	1	-0.00821908	0.0939157	-0.127461	-0.0271615	-0.027795	0.104429	0.133039	-0.0269016	0.139224	-0.0833416	0.0809112	0.0976454	-0.134059	0.0452961	0.209963	0.0217043	0.525794	-0.0701518	-0.00458982	-0.058903	-0.0283167
29	0.0965851	-0.0474585	-0.0236735	-0.184075	-0.0205222	-0.197838	-0.232417	-0.0591291	0.158608	-0.0416456	-0.195709	-0.0872039	-0.0253678	-0.0959133	0.0851887	0.0367104	0.242897	0.19868	-0.0199065	0.0606065	-0.0988082	0.237418	0.0101059	-0.275333	0.0879034	-0.0906361	-0.0111991	-0.00821908	1	0.0698229	-0.0945874	-0.0286112	-0.173644	0.0537976	0.223015	0.0398679	0.163612	-0.0720658	0.243617	0.0491479	-0.296929	0.112337	-0.0232268	0.0999395	-0.0444014	-0.00869819	-0.0290321	0.0118463	0.137077
30	0.0486375	-0.0404923	0.112236	0.00553841	0.0147516	0.334745	0.107229	0.151225	-0.133651	0.0311418	0.165189	-0.0889775	-0.0611278	0.240957	0.232857	-0.0450568	0.104611	0.126967	-0.0169165	0.0539727	-0.0438569	0.111842	0.155141	-0.101785	-0.120895	-0.218395	-0.0669881	0.0939157	0.0698229	1	-0.0241436	0.0483511	-0.142552	0.0707111	0.35204	-0.0236253	0.410135	-0.041474	0.344928	0.0800242	-0.148297	-0.127607	-0.177923	-0.0943624	0.00680263	0.127345	0.204934	0.136567	-0.0148778
31	0.177	-0.144505	0.0234802	0.0484552	0.0281122	0.0200411	-0.0557372	0.148138	0.0265888	-0.0790881	0.155868	0.315945	-0.377831	-0.0530609	-0.090672	-0.0426939	-0.288974	-0.144082	-0.040153	-0.0837493	-0.0486939	-0.128508	-0.0664803	-0.445119	-0.132265	-0.228437	-0.0721668	-0.127461	-0.0945874	-0.0241436	1	0.539201	0.190554	-0.0420515	-0.137411	-0.0371491	-0.0779291	-0.0198987	-0.143971	-0.0471519	-0.354968	0.0133486	-0.26752	-0.018122	0.0276627	0.686695	0.0655086	-0.00491743	0.0524999
32	0.329828	-0.056947	-0.029019	-0.0647493	0.139017	0.0756832	-0.0770916	0.280236	-0.0778304	-0.0126734	0.0786294	0.371293	-0.186322	-0.0264812	-0.055433	0.0126664	-0.129659	-0.0597213	-0.0232679	0.0119812	-0.0399261	-0.0805379	0.0164163	-0.27267	-0.0747235	-0.259742	0.00128625	-0.0271615	-0.0286112	0.0483511	0.539201	1	0.1645	0.0266565	0.0146258	-0.00609343	0.119828	-0.0383617	0.0330766	0.0640449	-0.310143	0.012707	-0.256457	-0.0584209	0.0719274	0.458273	0.0900747	0.0501866	-0.0558513
7	0.120141	0.0789148	-0.126114	0.0423551	0.112081	-0.0548263	0.0463573	0.164852	-0.141062	0.0387446	0.163602	0.276798	-0.192454	0.318917	-0.164445	0.415748	-0.396396	-0.0338958	0.0258425	-0.0750701	0.046878	-0.20769	-0.0893439	0.241961	-0.130836	-0.315759	-0.2583	-0.027795	-0.173644	-0.142552	0.190554	0.1645	1	0.105053	-0.0156681	-0.00836223	-0.11411	0.138691	-0.332635	-0.00407791	0.114111	-0.121293	-0.153634	-0.329046	0.0839662	0.210496	0.0156288	0.0297007	-0.149447
43	0.178464	-0.0546268	-0.0618315	0.0487021	-0.0358928	-0.094258	-0.0567727	-0.104396	0.108545	-0.0403981	-0.108925	0.0975496	-0.0517566	0.175297	-0.102263	0.231584	0.0499338	0.0223646	0.199578	0.143671	-0.0245983	0.0224981	0.0248441	0.0509976	-0.0743762	-0.071523	-0.0811459	0.104429	0.0537976	0.0707111	-0.0420515	0.0266565	0.105053	1	0.111291	0.0634635	0.356857	-0.0728583	0.028249	0.284653	0.0336537	-0.0729471	-0.0719163	-0.0989847	0.101456	-0.0077444	-0.167357	-0.101967	-0.053517
47	0.122492	-0.0746967	-0.151456	-0.143391	0.00143675	0.0373881	-0.0310991	-0.0008798	-0.0860397	0.0160441	0.0425613	0.00203151	0.140712	0.150861	0.134161	0.125767	0.187732	0.365353	0.0540145	0.101997	-0.0178075	0.165007	0.00799241	-0.0229094	-0.0756741	-0.0802542	-0.0101003	0.133039	0.223015	0.35204	-0.137411	0.0146258	-0.0156681	0.111291	1	0.049582	0.323849	-0.117323	0.389483	0.155125	-0.15992	-0.0706946	0.079761	-0.0742965	0.0572048	-0.0250134	0.0355705	-0.00469623	-0.0848804
33	-0.0293173	0.123096	-0.0330623	-0.0170858	-0.0255257	0.0675843	0.0434391	0.00858765	-0.120098	0.149459	0.0944337	0.0906765	-0.0568131	-0.00698282	0.0912005	-0.0146251	0.149091	0.060985	0.347538	0.0686945	0.0904287	0.154695	0.0306394	-0.0272982	0.0175252	0.00373692	-0.00423648	-0.0269016	0.0398679	-0.0236253	-0.0371491	-0.00609343	-0.00836223	0.0634635	0.049582	1	0.177625	0.321495	0.238395	0.227341	-0.05175	0.00782623	-0.0148755	-0.0161002	0.00358991	-0.0259662	0.0153247	0.0727291	0.035654
45	0.202173	0.0276129	-0.0245442	-0.0602516	0.0351877	0.0584528	-0.0251286	0.0045711	0.0310043	0.0793642	-0.0583261	0.0483353	0.0925899	0.0836554	0.0213718	0.0706273	0.146982	0.0888123	0.17025	0.321765	-0.0112973	0.197042	0.0413102	-0.0744916	-0.0691873	-0.154743	-0.00995185	0.139224	0.163612	0.410135	-0.0779291	0.119828	-0.11411	0.356857	0.323849	0.177625	1	-0.0212844	0.368022	0.256497	-0.167342	-0.0380738	-0.0718683	-0.045802	0.0816818	0.0172826	-0.034304	0.0407125	0.0180726
34	0.073781	0.232583	0.115538	-0.068062	0.166522	0.209363	-0.0102772	0.373608	-0.216445	0.101125	0.227191	0.0188967	-0.105117	0.0267655	0.28835	-0.164529	0.0886484	-0.0407898	-0.0242556	0.0130533	0.516749	0.0900032	0.158659	0.0403739	0.0470577	-0.118766	-0.0307271	-0.0833416	-0.0720658	-0.041474	-0.0198987	-0.0383617	0.138691	-0.0728583	-0.117323	0.321495	-0.0212844	1	0.134783	-0.0381426	-0.0722175	0.0527687	-0.0420963	-0.0423512	-0.116817	0.00906047	0.0445395	0.111789	-0.000553379
35	0.0340703	0.0529192	-0.0479938	-0.166701	0.034064	0.143922	-0.045627	0.0319941	0.00941141	0.0756736	-0.024289	-0.0311013	0.0072322	0.0499878	0.326112	-0.0441582	0.450822	0.155109	0.0570941	0.148396	0.0771725	0.447024	0.00959417	-0.127299	-0.0342164	-0.0603814	0.0569261	0.0809112	0.243617	0.344928	-0.143971	0.0330766	-0.332635	0.028249	0.389483	0.238395	0.368022	0.134783	1	0.222103	-0.21581	0.0605217	-0.0141067	0.100862	0.0859475	-0.18449	0.0229217	-0.0029646	0.163765
36	0.135771	-0.00774934	-0.0465809	-0.0348754	0.0216907	-0.018853	-0.0143387	-0.0286593	0.0222372	-0.045882	-0.0169217	0.111026	-0.0224742	-0.00133853	-0.0778308	0.104465	0.0853121	0.0430468	0.564498	0.107085	-0.0314262	0.0227125	0.172593	-0.114475	0.052473	0.0848967	-0.0107076	0.0976454	0.0491479	0.0800242	-0.0471519	0.0640449	-0.00407791	0.284653	0.155125	0.227341	0.256497	-0.0381426	0.222103	1	-0.246723	0.140161	0.121691	0.198592	0.35567	-0.0724751	-0.0997681	0.0369912	-0.0517743
37	-0.297095	-0.0235683	-0.0799028	0.105259	-0.144633	-0.0479722	0.106399	-0.13702	-0.0307041	-0.0508423	0.0565539	-0.149128	0.134718	0.22293	0.00958719	0.128946	-0.0470487	-0.108149	-0.0522015	-0.0816811	-0.0196606	-0.148326	-0.0704498	0.682629	-0.276047	-0.123527	-0.0877619	-0.134059	-0.296929	-0.148297	-0.354968	-0.310143	0.114111	0.0336537	-0.15992	-0.05175	-0.167342	-0.0722175	-0.21581	-0.246723	1	-0.542749	-0.294354	-0.301638	-0.285739	-0.497355	-0.088062	-0.0591266	-0.0340807
38	0.285581	-0.0234117	0.00394488	-0.121517	0.237345	-0.202686	-0.192876	0.0728854	0.210182	-0.0282235	-0.317725	-0.0454718	0.0305173	-0.243476	-0.0368604	-0.123856	0.0778178	-0.0325624	0.0498421	-0.0409145	0.00834132	0.0120286	-0.00198182	-0.429567	0.480722	0.23946	0.116825	0.0452961	0.112337	-0.127607	0.0133486	0.012707	-0.121293	-0.0729471	-0.0706946	0.00782623	-0.0380738	0.0527687	0.0605217	0.140161	-0.542749	1	0.203253	0.404349	0.227672	-0.14761	-0.0301347	-0.0425554	0.15515
39	-0.122177	0.120133	0.00334556	-0.00816227	-0.0653036	0.0366009	0.170622	-0.122036	-0.107984	0.133731	-0.0210665	-0.155244	0.18041	-0.298739	-0.185342	0.0825746	0.233937	0.142289	0.0934936	-0.0457515	-0.00124011	0.0977205	0.0391328	-0.206852	0.201367	0.632869	-0.0110069	0.209963	-0.0232268	-0.177923	-0.26752	-0.256457	-0.153634	-0.0719163	0.079761	-0.0148755	-0.0718683	-0.0420963	-0.0141067	0.121691	-0.294354	0.203253	1	-0.0156211	0.086101	-0.250393	-0.021823	-0.0215878	-0.058888
40	0.0691165	-0.0591333	0.0401721	-0.164707	0.0745121	-0.138344	-0.199938	-0.0120356	0.163276	-0.0649543	-0.189431	-0.125902	0.0528315	-0.169056	0.0404656	-0.14542	0.273071	-0.0509516	-0.0259541	-0.015197	0.0176426	0.0353751	0.00417514	-0.217318	0.127966	0.147327	0.453846	0.0217043	0.0999395	-0.0943624	-0.018122	-0.0584209	-0.329046	-0.0989847	-0.0742965	-0.0161002	-0.045802	-0.0423512	0.100862	0.198592	-0.301638	0.404349	-0.0156211	1	0.436275	-0.199534	-0.0132213	0.000783812	0.121911
41	0.140804	0.0674655	-0.00461422	-0.0914768	0.0571398	0.0490382	-0.00633566	0.0136412	-0.0287304	0.19381	-0.104398	-0.0589808	-0.0184551	-0.0505399	-0.17745	0.168416	0.0824635	0.0626996	0.0655214	-0.0108721	-0.0615691	0.0405112	-0.0158981	-0.149878	0.028888	0.0713565	0.0924459	0.525794	-0.0444014	0.00680263	0.0276627	0.0719274	0.0839662	0.101456	0.0572048	0.00358991	0.0816818	-0.116817	0.0859475	0.35567	-0.285739	0.227672	0.086101	0.436275	1	-0.117593	0.0284609	0.0137747	-0.0507241
42	0.159614	-0.0177151	0.129767	0.117585	0.0212212	0.141935	0.00802557	0.148132	-0.0658761	-0.0335452	0.224648	0.371188	-0.319079	0.0414492	-0.0317209	-0.125337	-0.427145	-0.0701278	-0.0444532	0.0675956	-0.0199172	-0.123124	0.0373148	-0.349334	-0.038633	-0.27201	-0.0848377	-0.0701518	-0.00869819	0.127345	0.686695	0.458273	0.210496	-0.0077444	-0.0250134	-0.0259662	0.0172826	0.00906047	-0.18449	-0.0724751	-0.497355	-0.14761	-0.250393	-0.199534	-0.117593	1	0.104819	0.0570061	-0.0802432
51	-0.0687242	-0.139284	-0.103177	0.141377	-0.0799076	0.425774	0.326715	0.186464	-0.408333	-0.0798483	0.475851	0.00147418	0.0420717	0.263053	0.194387	-0.267648	-0.0467965	-0.076459	-0.0679166	-0.0152832	-0.0135365	-0.018237	-0.00589524	0.00662752	0.00616311	-0.209215	-0.00848374	-0.00458982	-0.0290321	0.204934	0.0655086	0.0900747	0.0156288	-0.167357	0.0355705	0.0153247	-0.034304	0.0445395	0.0229217	-0.0997681	-0.088062	-0.0301347	-0.021823	-0.0132213	0.0284609	0.104819	1	0.673395	-0.2606
50	0.0663622	-0.0406822	-0.105717	0.154989	0.165194	0.32751	0.244658	0.296327	-0.265904	-0.0195282	0.406945	-0.00380272	0.113377	0.180377	0.194072	-0.261926	0.0223531	-0.0172808	0.0391601	-0.0326157	0.102416	0.0380173	0.0184081	-0.0228093	0.0566887	-0.142143	0.0881074	-0.058903	0.0118463	0.136567	-0.00491743	0.0501866	0.0297007	-0.101967	-0.00469623	0.0727291	0.0407125	0.111789	-0.0029646	0.0369912	-0.0591266	-0.0425554	-0.0215878	0.000783812	0.0137747	0.0570061	0.673395	1	-0.285491
48	-0.043554	0.0755487	0.210286	-0.172431	-0.0207096	-0.110682	-0.20128	0.000859976	0.155232	-0.0180568	-0.204532	-0.0476822	-0.212829	-0.0356377	0.137877	0.063745	0.258701	-0.106903	-0.0277634	0.066842	-0.02945	0.058735	-0.0452277	-0.172911	0.0654563	0.10129	0.0920844	-0.0283167	0.137077	-0.0148778	0.0524999	-0.0558513	-0.149447	-0.053517	-0.0848804	0.035654	0.0180726	-0.000553379	0.163765	-0.0517743	-0.0340807	0.15515	-0.058888	0.121911	-0.0507241	-0.0802432	-0.2606	-0.285491	1
49	0.0067911	-0.0697721	-0.00901951	-0.234024	-0.00385694	-0.285512	-0.305322	-0.142262	0.324944	-0.0680948	-0.369564	-0.147443	0.0408115	-0.221023	0.1653	-0.105526	0.413236	0.0574669	-0.0274647	-0.0204444	-0.0966338	0.20315	-0.0571433	-0.0946007	0.0276045	0.0370458	0.226853	-0.0760634	0.346238	-0.105698	-0.0748606	-0.128419	-0.416524	-0.115843	-0.043424	-0.0155792	-0.0291079	-0.118806	0.266398	-0.102739	-0.0905148	0.291295	-0.0606022	0.360417	-0.0900375	-0.237078	-0.191019	-0.184594	0.390458
53	0.266704	0.00399834	-0.0234301	-0.0231486	-0.0547059	-0.0557347	-0.0615147	-0.0709437	0.0772753	0.0690014	-0.0992706	0.0560259	0.0991187	-0.0472922	0.0101051	-0.195418	-0.178959	-0.0100726	-0.00673332	-0.00105022	-0.0308731	-0.0141927	-0.00234678	-0.0738335	0.16867	-0.0147822	0.0921093	-0.027099	-0.0435808	-0.0272398	-0.0113128	-0.00706242	0.173942	-0.010672	-0.0112441	-0.0136163	-0.0156444	-0.0023796	-0.0434352	-0.0332764	-0.0887435	0.208789	-0.00966006	0.0775882	-0.0500403	0.0224915	-0.0820678	-0.0485917	-0.0711149
52	0.109471	0.126477	0.00911778	-0.0139526	0.0260066	0.0267602	-0.00111538	0.0086595	0.0103781	0.11593	-0.015815	-0.0116845	-0.00719871	0.0859881	0.127569	-0.108155	-0.0959918	-0.0254237	-0.0101764	-0.0130542	-0.0347093	0.00828843	0.00955892	0.000882732	0.0384395	0.0119363	0.0135681	-0.0568433	-0.0667802	-0.0368827	0.0108351	-0.0325789	0.0945404	-0.0130439	0.0361537	-0.0205791	-0.0410242	-0.0133642	-0.0349088	-0.0361936	0.0322323	0.0521058	-0.0136256	-0.0167727	-0.0769707	0.00125786	0.030402	0.0406402	-0.066242
[truncated: 3 more columns]

## Sheet: TableS10_VarCorrs_LD
Table S10. Pearson correlation coefficients for the final set of locally derived environmental variables and large dams. The field numbers listed here match those listed in Table S3.
Field No.	17	18	10	9	13	16	19	1	2	5	3	6	4	46	20	44	21	22	23	24	25	26	27	28	29	30	31	32	7	43	47	33	45	34	35	36	37	38	39	40	41	42	51	50	48	49	53	52
17	1	0.132102	0.00459252	0.0640647	0.470555	-0.28129	0.524993	-0.0261818	-0.0488014	0.0145386	0.174624	0.0600614	0.208701	-0.0124299	-0.00813754	-0.000918019	0.206627	0.0695928	0.184794	0.0764313	-0.0163063	-0.0965656	-0.0289252	-0.0172222	0.0129294	0.0077384	-0.0758802	-0.0472572	0.0778957	-0.0312351	-0.0270474	0.103989	0.0259994	0.371536	0.162979	0.00976075	-0.0325088	-0.00728308	0.0878817	0.0206803	-0.0607432	-0.0792763	-0.0730972	0.0787886	0.0371213	-0.0634795	-0.0131995	-0.0179789
18	0.132102	1	0.102317	0.0705086	0.120207	0.016776	0.0115444	-0.0924644	-0.301302	-0.0611973	0.0717602	0.00598849	0.0599274	-0.0529507	-0.047922	0.180455	-0.0543676	0.131277	0.284649	-0.168715	0.0952239	0.0738646	-0.10735	0.0139422	-0.0236735	0.112236	0.0234802	-0.029019	-0.126114	-0.0618315	-0.151456	-0.0330623	-0.0245442	0.115538	-0.0479938	-0.0465809	-0.0799028	0.00394488	0.00334556	0.0401721	-0.00461422	0.129767	-0.103177	-0.105717	0.210286	-0.00901951	-0.0234301	0.00911778
10	0.00459252	0.102317	1	-0.133704	0.607562	-0.321191	-0.0275009	0.0413658	-0.108586	0.108501	0.0327665	0.14024	0.0987365	0.00950243	-0.0212326	0.0566046	-0.00445645	-0.0479117	0.0965262	-0.0364617	-0.0882037	-0.0602464	-0.0472805	-0.0127437	-0.0992645	0.207898	0.142202	0.049514	-0.0739485	-0.0578895	0.0660103	0.0138111	0.0444173	-0.0158083	-0.00769459	-0.0381924	0.00940875	-0.148938	-0.0505466	-0.0897359	-0.00452921	0.105005	0.0970261	0.0984844	0.00762799	-0.110136	-0.0287701	-0.0303408
9	0.0640647	0.0705086	-0.133704	1	0.0363693	-0.033156	-0.025468	0.0257297	-0.123137	0.110116	0.404728	-0.187555	0.10028	-0.0773096	-0.0387566	-0.0478114	0.134202	-0.0855849	-0.0115034	-0.0734908	0.0570677	-0.148703	0.0599941	0.0294903	-0.0621692	0.108394	0.112712	0.315984	0.187867	-0.0884325	-0.0232526	-0.0525013	-0.00864328	0.14977	-0.0231882	0.00461586	-0.095272	0.117895	-0.109693	-0.0207777	0.0723209	0.0992351	0.190516	0.293169	-0.0304784	-0.151604	-0.0768733	-0.0128615
13	0.470555	0.120207	0.607562	0.0363693	1	-0.691253	0.192929	-0.0214341	-0.142734	0.206986	0.313246	-0.0476172	0.265924	0.0668861	-0.0256946	0.126315	0.193523	0.134729	0.18719	-0.0104348	-0.117273	-0.194707	0.0359716	0.0106037	-0.0553775	0.377427	0.0338105	0.0991098	-0.118553	-0.0481086	0.176954	0.104469	0.157425	0.271404	0.296284	-0.00989542	-0.0912254	-0.140115	-0.0726952	-0.0145824	-0.00799997	0.0749177	0.241362	0.245292	-0.0551618	-0.11117	-0.0365031	-0.0250909
16	-0.28129	0.016776	-0.321191	-0.033156	-0.691253	1	-0.154914	0.0225837	0.150993	-0.143933	-0.318581	0.0221432	-0.231043	-0.110355	0.0237443	-0.0200372	-0.264612	-0.163617	-0.153819	-0.0257287	0.137151	0.20872	-0.0592988	0.0551596	-0.0294055	-0.232736	-0.0493677	-0.0413085	-0.0566029	0.0472376	-0.189391	-0.302958	-0.0852903	-0.492475	-0.230562	0.0484021	0.0645548	0.122481	0.117053	0.0146403	0.075114	-0.0514288	-0.196178	-0.228572	0.0852608	0.0566902	0.0271983	-0.015612
19	0.524993	0.0115444	-0.0275009	-0.025468	0.192929	-0.154914	1	-0.0152294	0.0837278	-0.13845	-0.0221237	0.0421615	0.0716659	0.118455	-0.00764653	0.000959853	0.0760666	0.134938	0.0160796	-0.0277544	0.0588937	-0.022313	0.0221898	0.106433	-0.00810024	-0.0252898	-0.0466248	-0.0410641	0.05593	-0.0308013	-0.0543961	0.0683418	0.0109689	0.152865	0.0446176	-0.00631378	-0.028241	0.0498273	0.107895	0.0350973	-0.0387834	-0.0764764	-0.0909425	0.0445991	0.0215621	-0.000823671	0.336344	0.116578
1	-0.0261818	-0.0924644	0.0413658	0.0257297	-0.0214341	0.0225837	-0.0152294	1	-0.189103	0.169465	0.0219526	0.0770078	-0.178689	-0.129455	0.211293	0.0744008	0.153893	-0.120017	-0.0212416	-0.00571008	-0.11305	-0.223976	-0.0607038	-0.0557403	-0.0872039	-0.0889775	0.315945	0.371293	0.276798	0.0975496	0.00203151	0.0906765	0.0483353	0.0188967	-0.0311013	0.111026	-0.149128	-0.0454718	-0.155244	-0.125902	-0.0589808	0.371188	0.00147418	-0.00380272	-0.0476822	-0.147443	0.0560259	-0.0116845
2	-0.0488014	-0.301302	-0.108586	-0.123137	-0.142734	0.150993	0.0837278	-0.189103	1	-0.102816	-0.121597	-0.148198	-0.00898313	0.013272	-0.00665465	-0.0624368	0.0325477	-0.0747723	-0.0412671	0.18012	0.128724	0.0679418	0.107002	0.0861866	-0.0253678	-0.0611278	-0.377831	-0.186322	-0.192454	-0.0517566	0.140712	-0.0568131	0.0925899	-0.105117	0.0072322	-0.0224742	0.134718	0.0305173	0.18041	0.0528315	-0.0184551	-0.319079	0.0420717	0.113377	-0.212829	0.0408115	0.0991187	-0.00719871
5	0.0145386	-0.0611973	0.108501	0.110116	0.206986	-0.143933	-0.13845	0.169465	-0.102816	1	0.538189	0.00758451	-0.035233	-0.0154105	0.0133232	0.187153	0.046926	-0.0217931	0.0486182	0.318542	-0.289073	-0.375256	-0.0685138	0.0178585	-0.0959133	0.240957	-0.0530609	-0.0264812	0.318917	0.175297	0.150861	-0.00698282	0.0836554	0.0267655	0.0499878	-0.00133853	0.22293	-0.243476	-0.298739	-0.169056	-0.0505399	0.0414492	0.263053	0.180377	-0.0356377	-0.221023	-0.0472922	0.0859881
3	0.174624	0.0717602	0.0327665	0.404728	0.313246	-0.318581	-0.0221237	0.0219526	-0.121597	0.538189	1	-0.353353	0.332971	0.0190182	-0.0350269	0.0919294	0.202562	0.157736	0.0442472	0.0848257	-0.100792	-0.229706	0.120974	-0.0210434	0.0851887	0.232857	-0.090672	-0.055433	-0.164445	-0.102263	0.134161	0.0912005	0.0213718	0.28835	0.326112	-0.0778308	0.00958719	-0.0368604	-0.185342	0.0404656	-0.17745	-0.0317209	0.194387	0.194072	0.137877	0.1653	0.0101051	0.127569
6	0.0600614	0.00598849	0.14024	-0.187555	-0.0476172	0.0221432	0.0421615	0.0770078	-0.148198	0.00758451	-0.353353	1	0.323841	0.0968304	0.0555042	0.0289476	-0.0810543	0.0194238	-0.00601962	0.130144	-0.126507	-0.0545392	-0.211197	0.137719	0.0367104	-0.0450568	-0.0426939	0.0126664	0.415748	0.231584	0.125767	-0.0146251	0.0706273	-0.164529	-0.0441582	0.104465	0.128946	-0.123856	0.0825746	-0.14542	0.168416	-0.125337	-0.267648	-0.261926	0.063745	-0.105526	-0.195418	-0.108155
4	0.208701	0.0599274	0.0987365	0.10028	0.265924	-0.231043	0.0716659	-0.178689	-0.00898313	-0.035233	0.332971	0.323841	1	0.133839	0.0226981	0.069955	0.1606	0.31331	0.0470844	-0.0472076	0.00268279	0.111656	0.150503	0.0927826	0.242897	0.104611	-0.288974	-0.129659	-0.396396	0.0499338	0.187732	0.149091	0.146982	0.0886484	0.450822	0.0853121	-0.0470487	0.0778178	0.233937	0.273071	0.0824635	-0.427145	-0.0467965	0.0223531	0.258701	0.413236	-0.178959	-0.0959918
46	-0.0124299	-0.0529507	0.00950243	-0.0773096	0.0668861	-0.110355	0.118455	-0.129455	0.013272	-0.0154105	0.0190182	0.0968304	0.133839	1	0.0171944	0.162441	-0.0516132	0.622218	-0.0270978	-0.0294655	-0.078965	-0.104308	-0.0345094	0.0328437	0.19868	0.126967	-0.144082	-0.0597213	-0.0338958	0.0223646	0.365353	0.060985	0.0888123	-0.0407898	0.155109	0.0430468	-0.108149	-0.0325624	0.142289	-0.0509516	0.0626996	-0.0701278	-0.076459	-0.0172808	-0.106903	0.0574669	-0.0100726	-0.0254237
20	-0.00813754	-0.047922	-0.0212326	-0.0387566	-0.0256946	0.0237443	-0.00764653	0.211293	-0.00665465	0.0133232	-0.0350269	0.0555042	0.0226981	0.0171944	1	0.0775972	-0.0142642	0.0246202	0.11243	-0.0294863	0.0232133	0.0593171	-0.0167515	0.0641892	-0.0199065	-0.0169165	-0.040153	-0.0232679	0.0258425	0.199578	0.0540145	0.347538	0.17025	-0.0242556	0.0570941	0.564498	-0.0522015	0.0498421	0.0934936	-0.0259541	0.0655214	-0.0444532	-0.0679166	0.0391601	-0.0277634	-0.0274647	-0.00673332	-0.0101764
44	-0.000918019	0.180455	0.0566046	-0.0478114	0.126315	-0.0200372	0.000959853	0.0744008	-0.0624368	0.187153	0.0919294	0.0289476	0.069955	0.162441	0.0775972	1	-0.00626169	0.42943	0.0296717	-0.0807942	-0.0544608	-0.120724	-0.0370509	0.015386	0.0606065	0.0539727	-0.0837493	0.0119812	-0.0750701	0.143671	0.101997	0.0686945	0.321765	0.0130533	0.148396	0.107085	-0.0816811	-0.0409145	-0.0457515	-0.015197	-0.0108721	0.0675956	-0.0152832	-0.0326157	0.066842	-0.0204444	-0.00105022	-0.0130542
21	0.206627	-0.0543676	-0.00445645	0.134202	0.193523	-0.264612	0.0760666	0.153893	0.0325477	0.046926	0.202562	-0.0810543	0.1606	-0.0516132	-0.0142642	-0.00626169	1	0.0313106	0.0970101	0.0678536	-0.0419234	-0.0804034	0.0641757	-0.0344859	-0.0988082	-0.0438569	-0.0486939	-0.0399261	0.046878	-0.0245983	-0.0178075	0.0904287	-0.0112973	0.516749	0.0771725	-0.0314262	-0.0196606	0.00834132	-0.00124011	0.0176426	-0.0615691	-0.0199172	-0.0135365	0.102416	-0.02945	-0.0966338	-0.0308731	-0.0347093
22	0.0695928	0.131277	-0.0479117	-0.0855849	0.134729	-0.163617	0.134938	-0.120017	-0.0747723	-0.0217931	0.157736	0.0194238	0.31331	0.622218	0.0246202	0.42943	0.0313106	1	0.0684395	-0.158207	-0.0924133	-0.0887421	-0.0194496	0.0210463	0.237418	0.111842	-0.128508	-0.0805379	-0.20769	0.0224981	0.165007	0.154695	0.197042	0.0900032	0.447024	0.0227125	-0.148326	0.0120286	0.0977205	0.0353751	0.0405112	-0.123124	-0.018237	0.0380173	0.058735	0.20315	-0.0141927	0.00828843
23	0.184794	0.284649	0.0965262	-0.0115034	0.18719	-0.153819	0.0160796	-0.0212416	-0.0412671	0.0486182	0.0442472	-0.00601962	0.0470844	-0.0270978	0.11243	0.0296717	0.0970101	0.0684395	1	-0.0709998	0.00234726	-0.0507341	0.00494571	0.0644065	0.0101059	0.155141	-0.0664803	0.0164163	-0.0893439	0.0248441	0.00799241	0.0306394	0.0413102	0.158659	0.00959417	0.172593	-0.0704498	-0.00198182	0.0391328	0.00417514	-0.0158981	0.0373148	-0.00589524	0.0184081	-0.0452277	-0.0571433	-0.00234678	0.00955892
24	0.0764313	-0.168715	-0.0364617	-0.0734908	-0.0104348	-0.0257287	-0.0277544	-0.00571008	0.18012	0.318542	0.0848257	0.130144	-0.0472076	-0.0294655	-0.0294863	-0.0807942	0.0678536	-0.158207	-0.0709998	1	-0.585623	-0.323395	-0.180698	-0.0511526	-0.275333	-0.101785	-0.445119	-0.27267	0.241961	0.0509976	-0.0229094	-0.0272982	-0.0744916	0.0403739	-0.127299	-0.114475	0.682629	-0.429567	-0.206852	-0.217318	-0.149878	-0.349334	0.00662752	-0.0228093	-0.172911	-0.0946007	-0.0738335	0.000882732
25	-0.0163063	0.0952239	-0.0882037	0.0570677	-0.117273	0.137151	0.0588937	-0.11305	0.128724	-0.289073	-0.100792	-0.126507	0.00268279	-0.078965	0.0232133	-0.0544608	-0.0419234	-0.0924133	0.00234726	-0.585623	1	0.258012	0.113557	-0.0424613	0.0879034	-0.120895	-0.132265	-0.0747235	-0.130836	-0.0743762	-0.0756741	0.0175252	-0.0691873	0.0470577	-0.0342164	0.052473	-0.276047	0.480722	0.201367	0.127966	0.028888	-0.038633	0.00616311	0.0566887	0.0654563	0.0276045	0.16867	0.0384395
26	-0.0965656	0.0738646	-0.0602464	-0.148703	-0.194707	0.20872	-0.022313	-0.223976	0.0679418	-0.375256	-0.229706	-0.0545392	0.111656	-0.104308	0.0593171	-0.120724	-0.0804034	-0.0887421	-0.0507341	-0.323395	0.258012	1	-0.0046051	-0.0156431	-0.0906361	-0.218395	-0.228437	-0.259742	-0.315759	-0.071523	-0.0802542	0.00373692	-0.154743	-0.118766	-0.0603814	0.0848967	-0.123527	0.23946	0.632869	0.147327	0.0713565	-0.27201	-0.209215	-0.142143	0.10129	0.0370458	-0.0147822	0.0119363
27	-0.0289252	-0.10735	-0.0472805	0.0599941	0.0359716	-0.0592988	0.0221898	-0.0607038	0.107002	-0.0685138	0.120974	-0.211197	0.150503	-0.0345094	-0.0167515	-0.0370509	0.0641757	-0.0194496	0.00494571	-0.180698	0.113557	-0.0046051	1	0.116372	-0.0111991	-0.0669881	-0.0721668	0.00128625	-0.2583	-0.0811459	-0.0101003	-0.00423648	-0.00995185	-0.0307271	0.0569261	-0.0107076	-0.0877619	0.116825	-0.0110069	0.453846	0.0924459	-0.0848377	-0.00848374	0.0881074	0.0920844	0.226853	0.0921093	0.0135681
28	-0.0172222	0.0139422	-0.0127437	0.0294903	0.0106037	0.0551596	0.106433	-0.0557403	0.0861866	0.0178585	-0.0210434	0.137719	0.0927826	0.0328437	0.0641892	0.015386	-0.0344859	0.0210463	0.0644065	-0.0511526	-0.0424613	-0.0156431	0.116372	1	-0.00821908	0.0939157	-0.127461	-0.0271615	-0.027795	0.104429	0.133039	-0.0269016	0.139224	-0.0833416	0.0809112	0.0976454	-0.134059	0.0452961	0.209963	0.0217043	0.525794	-0.0701518	-0.00458982	-0.058903	-0.0283167	-0.0760634	-0.027099	-0.0568433
29	0.0129294	-0.0236735	-0.0992645	-0.0621692	-0.0553775	-0.0294055	-0.00810024	-0.0872039	-0.0253678	-0.0959133	0.0851887	0.0367104	0.242897	0.19868	-0.0199065	0.0606065	-0.0988082	0.237418	0.0101059	-0.275333	0.0879034	-0.0906361	-0.0111991	-0.00821908	1	0.0698229	-0.0945874	-0.0286112	-0.173644	0.0537976	0.223015	0.0398679	0.163612	-0.0720658	0.243617	0.0491479	-0.296929	0.112337	-0.0232268	0.0999395	-0.0444014	-0.00869819	-0.0290321	0.0118463	0.137077	0.346238	-0.0435808	-0.0667802
30	0.0077384	0.112236	0.207898	0.108394	0.377427	-0.232736	-0.0252898	-0.0889775	-0.0611278	0.240957	0.232857	-0.0450568	0.104611	0.126967	-0.0169165	0.0539727	-0.0438569	0.111842	0.155141	-0.101785	-0.120895	-0.218395	-0.0669881	0.0939157	0.0698229	1	-0.0241436	0.0483511	-0.142552	0.0707111	0.35204	-0.0236253	0.410135	-0.041474	0.344928	0.0800242	-0.148297	-0.127607	-0.177923	-0.0943624	0.00680263	0.127345	0.204934	0.136567	-0.0148778	-0.105698	-0.0272398	-0.0368827
31	-0.0758802	0.0234802	0.142202	0.112712	0.0338105	-0.0493677	-0.0466248	0.315945	-0.377831	-0.0530609	-0.090672	-0.0426939	-0.288974	-0.144082	-0.040153	-0.0837493	-0.0486939	-0.128508	-0.0664803	-0.445119	-0.132265	-0.228437	-0.0721668	-0.127461	-0.0945874	-0.0241436	1	0.539201	0.190554	-0.0420515	-0.137411	-0.0371491	-0.0779291	-0.0198987	-0.143971	-0.0471519	-0.354968	0.0133486	-0.26752	-0.018122	0.0276627	0.686695	0.0655086	-0.00491743	0.0524999	-0.0748606	-0.0113128	0.0108351
32	-0.0472572	-0.029019	0.049514	0.315984	0.0991098	-0.0413085	-0.0410641	0.371293	-0.186322	-0.0264812	-0.055433	0.0126664	-0.129659	-0.0597213	-0.0232679	0.0119812	-0.0399261	-0.0805379	0.0164163	-0.27267	-0.0747235	-0.259742	0.00128625	-0.0271615	-0.0286112	0.0483511	0.539201	1	0.1645	0.0266565	0.0146258	-0.00609343	0.119828	-0.0383617	0.0330766	0.0640449	-0.310143	0.012707	-0.256457	-0.0584209	0.0719274	0.458273	0.0900747	0.0501866	-0.0558513	-0.128419	-0.00706242	-0.0325789
7	0.0778957	-0.126114	-0.0739485	0.187867	-0.118553	-0.0566029	0.05593	0.276798	-0.192454	0.318917	-0.164445	0.415748	-0.396396	-0.0338958	0.0258425	-0.0750701	0.046878	-0.20769	-0.0893439	0.241961	-0.130836	-0.315759	-0.2583	-0.027795	-0.173644	-0.142552	0.190554	0.1645	1	0.105053	-0.0156681	-0.00836223	-0.11411	0.138691	-0.332635	-0.00407791	0.114111	-0.121293	-0.153634	-0.329046	0.0839662	0.210496	0.0156288	0.0297007	-0.149447	-0.416524	0.173942	0.0945404
43	-0.0312351	-0.0618315	-0.0578895	-0.0884325	-0.0481086	0.0472376	-0.0308013	0.0975496	-0.0517566	0.175297	-0.102263	0.231584	0.0499338	0.0223646	0.199578	0.143671	-0.0245983	0.0224981	0.0248441	0.0509976	-0.0743762	-0.071523	-0.0811459	0.104429	0.0537976	0.0707111	-0.0420515	0.0266565	0.105053	1	0.111291	0.0634635	0.356857	-0.0728583	0.028249	0.284653	0.0336537	-0.0729471	-0.0719163	-0.0989847	0.101456	-0.0077444	-0.167357	-0.101967	-0.053517	-0.115843	-0.010672	-0.0130439
47	-0.0270474	-0.151456	0.0660103	-0.0232526	0.176954	-0.189391	-0.0543961	0.00203151	0.140712	0.150861	0.134161	0.125767	0.187732	0.365353	0.0540145	0.101997	-0.0178075	0.165007	0.00799241	-0.0229094	-0.0756741	-0.0802542	-0.0101003	0.133039	0.223015	0.35204	-0.137411	0.0146258	-0.0156681	0.111291	1	0.049582	0.323849	-0.117323	0.389483	0.155125	-0.15992	-0.0706946	0.079761	-0.0742965	0.0572048	-0.0250134	0.0355705	-0.00469623	-0.0848804	-0.043424	-0.0112441	0.0361537
33	0.103989	-0.0330623	0.0138111	-0.0525013	0.104469	-0.302958	0.0683418	0.0906765	-0.0568131	-0.00698282	0.0912005	-0.0146251	0.149091	0.060985	0.347538	0.0686945	0.0904287	0.154695	0.0306394	-0.0272982	0.0175252	0.00373692	-0.00423648	-0.0269016	0.0398679	-0.0236253	-0.0371491	-0.00609343	-0.00836223	0.0634635	0.049582	1	0.177625	0.321495	0.238395	0.227341	-0.05175	0.00782623	-0.0148755	-0.0161002	0.00358991	-0.0259662	0.0153247	0.0727291	0.035654	-0.0155792	-0.0136163	-0.0205791
45	0.0259994	-0.0245442	0.0444173	-0.00864328	0.157425	-0.0852903	0.0109689	0.0483353	0.0925899	0.0836554	0.0213718	0.0706273	0.146982	0.0888123	0.17025	0.321765	-0.0112973	0.197042	0.0413102	-0.0744916	-0.0691873	-0.154743	-0.00995185	0.139224	0.163612	0.410135	-0.0779291	0.119828	-0.11411	0.356857	0.323849	0.177625	1	-0.0212844	0.368022	0.256497	-0.167342	-0.0380738	-0.0718683	-0.045802	0.0816818	0.0172826	-0.034304	0.0407125	0.0180726	-0.0291079	-0.0156444	-0.0410242
34	0.371536	0.115538	-0.0158083	0.14977	0.271404	-0.492475	0.152865	0.0188967	-0.105117	0.0267655	0.28835	-0.164529	0.0886484	-0.0407898	-0.0242556	0.0130533	0.516749	0.0900032	0.158659	0.0403739	0.0470577	-0.118766	-0.0307271	-0.0833416	-0.0720658	-0.041474	-0.0198987	-0.0383617	0.138691	-0.0728583	-0.117323	0.321495	-0.0212844	1	0.134783	-0.0381426	-0.0722175	0.0527687	-0.0420963	-0.0423512	-0.116817	0.00906047	0.0445395	0.111789	-0.000553379	-0.118806	-0.0023796	-0.0133642
35	0.162979	-0.0479938	-0.00769459	-0.0231882	0.296284	-0.230562	0.0446176	-0.0311013	0.0072322	0.0499878	0.326112	-0.0441582	0.450822	0.155109	0.0570941	0.148396	0.0771725	0.447024	0.00959417	-0.127299	-0.0342164	-0.0603814	0.0569261	0.0809112	0.243617	0.344928	-0.143971	0.0330766	-0.332635	0.028249	0.389483	0.238395	0.368022	0.134783	1	0.222103	-0.21581	0.0605217	-0.0141067	0.100862	0.0859475	-0.18449	0.0229217	-0.0029646	0.163765	0.266398	-0.0434352	-0.0349088
36	0.00976075	-0.0465809	-0.0381924	0.00461586	-0.00989542	0.0484021	-0.00631378	0.111026	-0.0224742	-0.00133853	-0.0778308	0.104465	0.0853121	0.0430468	0.564498	0.107085	-0.0314262	0.0227125	0.172593	-0.114475	0.052473	0.0848967	-0.0107076	0.0976454	0.0491479	0.0800242	-0.0471519	0.0640449	-0.00407791	0.284653	0.155125	0.227341	0.256497	-0.0381426	0.222103	1	-0.246723	0.140161	0.121691	0.198592	0.35567	-0.0724751	-0.0997681	0.0369912	-0.0517743	-0.102739	-0.0332764	-0.0361936
37	-0.0325088	-0.0799028	0.00940875	-0.095272	-0.0912254	0.0645548	-0.028241	-0.149128	0.134718	0.22293	0.00958719	0.128946	-0.0470487	-0.108149	-0.0522015	-0.0816811	-0.0196606	-0.148326	-0.0704498	0.682629	-0.276047	-0.123527	-0.0877619	-0.134059	-0.296929	-0.148297	-0.354968	-0.310143	0.114111	0.0336537	-0.15992	-0.05175	-0.167342	-0.0722175	-0.21581	-0.246723	1	-0.542749	-0.294354	-0.301638	-0.285739	-0.497355	-0.088062	-0.0591266	-0.0340807	-0.0905148	-0.0887435	0.0322323
38	-0.00728308	0.00394488	-0.148938	0.117895	-0.140115	0.122481	0.0498273	-0.0454718	0.0305173	-0.243476	-0.0368604	-0.123856	0.0778178	-0.0325624	0.0498421	-0.0409145	0.00834132	0.0120286	-0.00198182	-0.429567	0.480722	0.23946	0.116825	0.0452961	0.112337	-0.127607	0.0133486	0.012707	-0.121293	-0.0729471	-0.0706946	0.00782623	-0.0380738	0.0527687	0.0605217	0.140161	-0.542749	1	0.203253	0.404349	0.227672	-0.14761	-0.0301347	-0.0425554	0.15515	0.291295	0.208789	0.0521058
39	0.0878817	0.00334556	-0.0505466	-0.109693	-0.0726952	0.117053	0.107895	-0.155244	0.18041	-0.298739	-0.185342	0.0825746	0.233937	0.142289	0.0934936	-0.0457515	-0.00124011	0.0977205	0.0391328	-0.206852	0.201367	0.632869	-0.0110069	0.209963	-0.0232268	-0.177923	-0.26752	-0.256457	-0.153634	-0.0719163	0.079761	-0.0148755	-0.0718683	-0.0420963	-0.0141067	0.121691	-0.294354	0.203253	1	-0.0156211	0.086101	-0.250393	-0.021823	-0.0215878	-0.058888	-0.0606022	-0.00966006	-0.0136256
40	0.0206803	0.0401721	-0.0897359	-0.0207777	-0.0145824	0.0146403	0.0350973	-0.125902	0.0528315	-0.169056	0.0404656	-0.14542	0.273071	-0.0509516	-0.0259541	-0.015197	0.0176426	0.0353751	0.00417514	-0.217318	0.127966	0.147327	0.453846	0.0217043	0.0999395	-0.0943624	-0.018122	-0.0584209	-0.329046	-0.0989847	-0.0742965	-0.0161002	-0.045802	-0.0423512	0.100862	0.198592	-0.301638	0.404349	-0.0156211	1	0.436275	-0.199534	-0.0132213	0.000783812	0.121911	0.360417	0.0775882	-0.0167727
41	-0.0607432	-0.00461422	-0.00452921	0.0723209	-0.00799997	0.075114	-0.0387834	-0.0589808	-0.0184551	-0.0505399	-0.17745	0.168416	0.0824635	0.0626996	0.0655214	-0.0108721	-0.0615691	0.0405112	-0.0158981	-0.149878	0.028888	0.0713565	0.0924459	0.525794	-0.0444014	0.00680263	0.0276627	0.0719274	0.0839662	0.101456	0.0572048	0.00358991	0.0816818	-0.116817	0.0859475	0.35567	-0.285739	0.227672	0.086101	0.436275	1	-0.117593	0.0284609	0.0137747	-0.0507241	-0.0900375	-0.0500403	-0.0769707
42	-0.0792763	0.129767	0.105005	0.0992351	0.0749177	-0.0514288	-0.0764764	0.371188	-0.319079	0.0414492	-0.0317209	-0.125337	-0.427145	-0.0701278	-0.0444532	0.0675956	-0.0199172	-0.123124	0.0373148	-0.349334	-0.038633	-0.27201	-0.0848377	-0.0701518	-0.00869819	0.127345	0.686695	0.458273	0.210496	-0.0077444	-0.0250134	-0.0259662	0.0172826	0.00906047	-0.18449	-0.0724751	-0.497355	-0.14761	-0.250393	-0.199534	-0.117593	1	0.104819	0.0570061	-0.0802432	-0.237078	0.0224915	0.00125786
51	-0.0730972	-0.103177	0.0970261	0.190516	0.241362	-0.196178	-0.0909425	0.00147418	0.0420717	0.263053	0.194387	-0.267648	-0.0467965	-0.076459	-0.0679166	-0.0152832	-0.0135365	-0.018237	-0.00589524	0.00662752	0.00616311	-0.209215	-0.00848374	-0.00458982	-0.0290321	0.204934	0.0655086	0.0900747	0.0156288	-0.167357	0.0355705	0.0153247	-0.034304	0.0445395	0.0229217	-0.0997681	-0.088062	-0.0301347	-0.021823	-0.0132213	0.0284609	0.104819	1	0.673395	-0.2606	-0.191019	-0.0820678	0.030402
50	0.0787886	-0.105717	0.0984844	0.293169	0.245292	-0.228572	0.0445991	-0.00380272	0.113377	0.180377	0.194072	-0.261926	0.0223531	-0.0172808	0.0391601	-0.0326157	0.102416	0.0380173	0.0184081	-0.0228093	0.0566887	-0.142143	0.0881074	-0.058903	0.0118463	0.136567	-0.00491743	0.0501866	0.0297007	-0.101967	-0.00469623	0.0727291	0.0407125	0.111789	-0.0029646	0.0369912	-0.0591266	-0.0425554	-0.0215878	0.000783812	0.0137747	0.0570061	0.673395	1	-0.285491	-0.184594	-0.0485917	0.0406402
48	0.0371213	0.210286	0.00762799	-0.0304784	-0.0551618	0.0852608	0.0215621	-0.0476822	-0.212829	-0.0356377	0.137877	0.063745	0.258701	-0.106903	-0.0277634	0.066842	-0.02945	0.058735	-0.0452277	-0.172911	0.0654563	0.10129	0.0920844	-0.0283167	0.137077	-0.0148778	0.0524999	-0.0558513	-0.149447	-0.053517	-0.0848804	0.035654	0.0180726	-0.000553379	0.163765	-0.0517743	-0.0340807	0.15515	-0.058888	0.121911	-0.0507241	-0.0802432	-0.2606	-0.285491	1	0.390458	-0.0711149	-0.066242
49	-0.0634795	-0.00901951	-0.110136	-0.151604	-0.11117	0.0566902	-0.000823671	-0.147443	0.0408115	-0.221023	0.1653	-0.105526	0.413236	0.0574669	-0.0274647	-0.0204444	-0.0966338	0.20315	-0.0571433	-0.0946007	0.0276045	0.0370458	0.226853	-0.0760634	0.346238	-0.105698	-0.0748606	-0.128419	-0.416524	-0.115843	-0.043424	-0.0155792	-0.0291079	-0.118806	0.266398	-0.102739	-0.0905148	0.291295	-0.0606022	0.360417	-0.0900375	-0.237078	-0.191019	-0.184594	0.390458	1	0.0968376	-0.0173069
53	-0.0131995	-0.0234301	-0.0287701	-0.0768733	-0.0365031	0.0271983	0.336344	0.0560259	0.0991187	-0.0472922	0.0101051	-0.195418	-0.178959	-0.0100726	-0.00673332	-0.00105022	-0.0308731	-0.0141927	-0.00234678	-0.0738335	0.16867	-0.0147822	0.0921093	-0.027099	-0.0435808	-0.0272398	-0.0113128	-0.00706242	0.173942	-0.010672	-0.0112441	-0.0136163	-0.0156444	-0.0023796	-0.0434352	-0.0332764	-0.0887435	0.208789	-0.00966006	0.0775882	-0.0500403	0.0224915	-0.0820678	-0.0485917	-0.0711149	0.0968376	1	0.571109
52	-0.0179789	0.00911778	-0.0303408	-0.0128615	-0.0250909	-0.015612	0.116578	-0.0116845	-0.00719871	0.0859881	0.127569	-0.108155	-0.0959918	-0.0254237	-0.0101764	-0.0130542	-0.0347093	0.00828843	0.00955892	0.000882732	0.0384395	0.0119363	0.0135681	-0.0568433	-0.0667802	-0.0368827	0.0108351	-0.0325789	0.0945404	-0.0130439	0.0361537	-0.0205791	-0.0410242	-0.0133642	-0.0349088	-0.0361936	0.0322323	0.0521058	-0.0136256	-0.0167727	-0.0769707	0.00125786	0.030402	0.0406402	-0.066242	-0.0173069	0.571109	1

[truncated: 8 more sheets: TableS11_VarCorrs_SDL, TableS12_VarCorrs_WF, TableS13_VarCorrs_ClimateNA_ful, TableS14_VarCorrs_ClimateNA, TableS15_VarPartLD, TableS16_VarPartSDL, TableS17_VarPartWF, TableS18_GOterms]
